# Supplementary material for: Physical Activity, Sedentary Behaviour, Weight Status, and Body Composition among South African Primary Schoolchildren
Source: Int J Environ Res Public Health. 2022 Sep 19;19(18):11836. doi: 10.3390/ijerph191811836 (PMC9517541; doi:10.3390/ijerph191811836)
Supplement: Supplementary file 1 [file ijerph-19-11836-s001.zip]

Archive with 1 entries (1 files):
- ijerph-1891682-supplementary.xlsx
