# Supplementary material for: Physical Activity, Sedentary Behaviour, Weight Status, and Body Composition among South African Primary Schoolchildren
Source: Int J Environ Res Public Health. 2022 Sep 19;19(18):11836. doi: 10.3390/ijerph191811836 (PMC9517541; doi:10.3390/ijerph191811836)
Supplement: Supplementary file 1 [file ijerph-19-11836-s001.zip › ijerph-1891682-supplementary.xlsx]

## Sheet: Data File
ID	GRADE	CLASS	SEX	AGE	HEIGHT	WEIGHT	BMI_t1	ZBMI	ZBMI_kat	PA_TIME	SEDEN	MVPA	MVPA_Rec	BF_KG	BF_P	BF_KAT30	FFM_KG	FFM_P	BM_KG	BM_P	MM_KG	MM_P	BW_KG	BW_P	BF_ARMS_TOT_KG	BF_ARMS_P	FFM_ARMS_TOT_KG	FFM_ARMS_P	BF_LEGS_TOT_KG	BF_LEGS_P	FFM_LEGS_TOT_KG	FFM_LEGS_P	BF_TORSO_KG	BF_TORSO_P	FFM_TORSO_KG	FFM_TORSO_P
31001	1A	41	0	6.1629	111.5	20.9	16.8111	1.01	3	1008.74	653.52	40.86	0	6	28.5	0	15	71.7703	0.8	3.82775	14.2	67.9426	11	52.6316	0.6	40	0.9	60	2.2	34.375	4.2	65.625	3.2	24.6	9.9	75.5725
31002	1B	40	1	6.86927	122.7	22.8	15.1442	-0.14	1	1013.45	533.5	95.03	1	4.3	18.7	0	18.6	81.579	1.1	4.82456	17.5	76.7544	13.6	59.6491	0.5	27.7778	1.3	72.2222	2	27.7778	5.2	72.2222	1.8	12.9	12.1	87.0504
31004	1A	41	1	7.04175	122.1	35.3	23.6779	3.08	4	841.08	339.81	114.41	1	12.9	36.5	1	22.4	63.4561	1.3	3.68272	21.2	60.0567	16.4	46.4589	1.3	43.3333	1.7	56.6667	5.8	44.9612	7.1	55.0388	5.8	29.6	13.7	70.2564
31006	1A	41	1	5.83436	107.5	20	17.3067	1.17	3	978.67	580.86	70.08	1	4.8	24.1	0	15.2	76	0.9	4.5	14.2	71	11.1	55.5	0.4	33.3333	0.8	66.6667	1.8	35.2941	3.3	64.7059	2.6	19.1	10.9	80.7407
31007	1A	41	1	6.84463	121.5	22.5	15.2416	-0.08	1	972.09	513.31	95.36	1	5.1	22.8	0	17.4	77.3333	1	4.44444	16.3	72.4444	12.7	56.4444	0.6	37.5	1	62.5	2	30.7692	4.5	69.2308	2.7	18.3	11.9	81.5068
31009	1A	41	1	6.16564	122.4	26.3	17.5547	1.25	3	1062.6	610.14	105.74	1	5.5	21	0	20.8	79.0875	1.2	4.56274	19.6	74.5247	15.2	57.7947	0.7	31.8182	1.5	68.1818	2.6	29.8851	6.1	70.1149	2.3	15	13.1	85.0649
31011	1A	41	1	5.84805	109.4	19.5	16.293	0.63	1	1039	579.6	85.62	1	4.3	21.9	0	15.2	77.9487	0.9	4.61538	14.3	73.3333	11.2	57.4359	0.4	33.3333	0.8	66.6667	1.6	29.0909	3.9	70.9091	2.3	17.7	10.5	82.0313
31012	1A	41	1	6.25325	123.5	26.2	17.1778	1.06	3	1027	614.71	59.07	0	6.6	25	0	19.6	74.8092	1.1	4.19847	18.5	70.6107	14.4	54.9618	0.7	35	1.3	65	2.7	31.7647	5.8	68.2353	3.1	19.9	12.6	80.2548
31013	1A	41	0	6.22587	111.6	21.7	17.4233	1.36	3	1010.9	630.81	46.57	0	5.5	25.3	0	16.2	74.6544	0.9	4.14747	15.3	70.5069	11.9	54.8387	0.6	35.2941	1.1	64.7059	2.2	32.3529	4.6	67.6471	2.6	20.1	10.5	80.1527
31014	1A	41	1	6.94867	124.5	28.2	18.1933	1.41	3	979.12	478.52	132.28	1	7.1	25.1	0	21.1	74.8227	1.2	4.25532	19.9	70.5674	15.4	54.6099	0.8	34.7826	1.5	65.2174	3.1	32.2917	6.5	67.7083	3.2	19.3	13.2	80.4878
31015	1A	41	0	6.8501	113.5	20.5	15.9134	0.32	1	1052.17	751.9	42.28	0	5	24.5	0	15.5	75.6098	0.8	3.90244	14.7	71.7073	11.3	55.122	0.6	35.2941	1.1	64.7059	2	31.746	4.3	68.254	2.5	19.5	10.2	80.315
31016	1A	41	0	6.18207	123.5	21.5	14.0963	-1	1	1043.33	691.93	29.57	0	5.1	23.7	0	16.4	76.2791	0.9	4.18605	15.5	72.093	12	55.814	0.6	35.2941	1.1	64.7059	2	30.7692	4.5	69.2308	2.5	18.8	10.8	81.203
31017	1A	41	1	6.14921	112.4	20.6	16.3055	0.61	1	1033.95	570.33	83.26	1	4.4	21.4	0	16.2	78.6408	1	4.85437	15.2	73.7864	11.9	57.767	0.4	30.7692	0.9	69.2308	1.8	30	4.2	70	2.2	16.6	11	83.3333
31018	1A	41	1	6.68857	114.3	21.8	16.6865	0.76	1	1038.14	619.21	62.88	1	5.7	25.9	0	16.1	73.8532	1	4.58716	15.1	69.2661	11.8	54.1284	0.6	40	0.9	60	2	32.7869	4.1	67.2131	3.2	22	11.2	77.7778
31020	1A	41	1	6.69405	119.9	23.3	16.2076	0.5	1	1035.26	561.9	111.74	1	4.9	20.8	0	18.5	79.3991	1.1	4.72103	17.4	74.6781	13.5	57.9399	0.6	33.3333	1.2	66.6667	2	27.3973	5.3	72.6027	2.3	16	12	83.9161
31021	1A	41	1	6.87201	114.2	21	16.1023	0.42	1	1011.48	481.43	118.38	1	4.6	21.7	0	16.5	78.5714	1	4.7619	15.5	73.8095	12.1	57.619	0.5	35.7143	0.9	64.2857	2	31.746	4.3	68.254	2.2	16.3	11.2	83.5821
31022	1A	41	1	7.21697	120.5	23	15.8399	0.22	1	1046.14	584.17	101.31	1	4.6	19.9	0	18.4	80	1.1	4.78261	17.3	75.2174	13.5	58.6957	0.6	31.5789	1.3	68.4211	1.9	27.9412	4.9	72.0588	2.1	14.8	12.2	85.3147
31023	1B	40	1	6.73238	123	24.9	16.4585	0.63	1	1036.57	646.48	61.93	1	5.9	23.9	0	18.9	75.9036	1.1	4.41767	17.8	71.4859	13.9	55.8233	0.6	31.5789	1.3	68.4211	2.4	31.5789	5.2	68.4211	2.9	18.8	12.5	81.1688
31024	1B	40	1	6.89117	114.9	20.6	15.6037	0.13	1	983.19	442.55	115.35	1	3.9	18.9	0	16.7	81.068	1	4.85437	15.7	76.2136	12.2	59.2233	0.4	26.6667	1.1	73.3333	1.7	26.5625	4.7	73.4375	1.7	13.6	11	86.6142
31025	1B	40	1	6.41205	117	24.6	17.9706	1.4	3	1027.86	581.14	82.53	1	6.7	27.1	0	18	73.1707	1.1	4.47154	16.9	68.6992	13.1	53.252	0.7	38.8889	1.1	61.1111	2.6	34.2105	5	65.7895	3.5	22.6	11.9	77.2727
31027	1B	40	0	6.32991	111.2	21.4	17.3063	1.28	3	1026.26	558.19	73.69	1	6.3	29.4	0	15.1	70.5608	0.8	3.73832	14.3	66.8224	11.1	51.8692	0.7	43.75	0.9	56.25	2.2	34.375	4.2	65.625	3.4	25.3	10	74.6269
31028	1B	40	0	6.92402	115.5	22.1	16.5664	0.73	1	1018.69	594.19	63.86	1	5.9	26.9	0	16.2	73.3032	0.9	4.0724	15.3	69.2308	11.8	53.3937	0.7	38.8889	1.1	61.1111	2.2	32.3529	4.6	67.6471	3	22.6	10.4	77.6119
31029	1B	40	0	6.41478	118	23.5	16.8773	1.01	3	1060.57	719.83	37.88	0	6	25.4	0	17.6	74.8936	0.9	3.82979	16.6	70.6383	12.9	54.8936	0.8	38.0952	1.3	61.9048	2.4	32.8767	4.9	67.1233	2.8	19.9	11.4	80.2817
31030	1B	40	1	7.41136	121.9	23.9	16.0839	0.33	1	1003.17	580.6	74.83	1	5.5	22.9	0	18.4	76.9874	1.1	4.60251	17.3	72.3849	13.5	56.4854	0.6	35.2941	1.1	64.7059	2.2	30.5556	5	69.4444	2.7	17.9	12.2	81.8792
31031	1B	40	1	6.62286	117.5	23.3	16.8764	0.86	1	1023.76	557.12	88.91	1	4.7	20	0	18.6	79.8283	1.1	4.72103	17.5	75.1073	13.6	58.3691	0.5	27.7778	1.3	72.2222	2.2	29.3333	5.3	70.6667	1.9	13.8	12	86.3309
31032	1B	40	0	6.82546	120.8	21.9	15.0076	-0.33	1	1043.57	694.86	45.78	0	5.5	25.3	0	16.3	74.4292	0.9	4.10959	15.4	70.3196	11.9	54.3379	0.6	35.2941	1.1	64.7059	2.2	33.8462	4.3	66.1538	2.8	20.2	10.9	79.562
31033	1B	40	0	6.6256	116	23.2	17.2414	1.18	3	987.88	661.19	38.28	0	6.9	29.8	0	16.3	70.2586	0.9	3.87931	15.4	66.3793	11.9	51.2931	0.8	42.1053	1.1	57.8947	2.6	37.1429	4.4	62.8571	3.6	25.1	10.8	75
31037	1B	40	1	7.9206	127.4	27.4	16.8815	0.64	1	1081	626.62	64.89	1	6.9	25.1	0	20.5	74.8175	1.2	4.37956	19.3	70.438	15	54.7445	0.8	38.0952	1.3	61.9048	2.7	31.3953	5.9	68.6047	3.4	20.3	13.3	79.6407
31038	1B	40	0	6.3436	108.5	17.1	14.5257	-0.65	1	1037.07	562.74	100.05	1	3.2	18.6	0	13.9	81.2865	0.9	5.26316	13	76.0234	10.2	59.6491	0.3	30	0.7	70	1.2	27.2727	3.2	72.7273	1.7	14.6	10.1	85.5932
31040	1B	40	0	6.3217	112.2	20	15.8871	0.38	1	979.76	599.95	50.33	0	5.2	26	0	14.8	74	0.8	4	14	70	10.8	54	0.6	37.5	1	62.5	2	34.4828	3.8	65.5172	2.7	21	10	78.7402
31042	1A	41	0	6.13279	111.7	19.4	15.5487	0.16	1	1053.93	637.55	63.74	1	4.7	24.3	0	14.7	75.7732	0.8	4.12371	13.9	71.6495	10.8	55.6701	0.6	37.5	1	62.5	1.8	30.5085	4.1	69.4915	2.4	19.7	9.7	80.1653
31045	1B	40	1	5.67009	112	20.3	16.183	0.57	1	1061.55	610.36	66.69	1	4.6	22.6	0	15.7	77.3399	1	4.92611	14.8	72.9064	11.5	56.6502	0.4	30.7692	0.9	69.2308	1.8	32.1429	3.8	67.8571	2.4	17.6	11	82.0896
31046	1B	40	1	6.4668	117.4	23.3	16.9052	0.89	1	1070.9	725.31	69.26	1	4.9	21	0	18.4	78.97	1.1	4.72103	17.3	74.2489	13.5	57.9399	0.6	31.5789	1.3	68.4211	2	28.169	5.1	71.831	2.3	16	12	83.9161
31047	1C	39	1	5.87269	115.6	20.5	15.3405	0.05	1	1079.12	558.81	135.14	1	4.5	22	0	16	78.0488	1	4.87805	15	73.1707	11.7	57.0732	0.4	30.7692	0.9	69.2308	1.8	32.7273	3.7	67.2727	2.3	17.1	11.3	83.0882
31049	1C	39	0	6.67762	115.5	22.2	16.6414	0.82	1	1026	669.07	46	0	5.8	26.3	0	16.4	73.8739	0.9	4.05405	15.5	69.8198	12	54.0541	0.7	38.8889	1.1	61.1111	2.2	32.8358	4.5	67.1642	2.9	21.2	10.7	78.6765
31050	1C	39	0	6.2642	112.9	21	16.4752	0.78	1	908.9	546.02	48.07	0	5.2	24.5	0	15.9	75.7143	0.9	4.28571	15	71.4286	11.6	55.2381	0.6	35.2941	1.1	64.7059	2	31.25	4.4	68.75	2.5	19.6	10.3	80.4688
31051	1C	39	0	6.92129	120	29	20.1389	2.5	4	1048.14	738.64	42.92	0	10	34.5	1	19	65.5172	1	3.44828	18	62.069	13.9	47.931	1.1	42.3077	1.5	57.6923	3.6	39.5604	5.5	60.4396	5.2	30.1	12	69.7674
31052	1C	39	1	8.16427	119	22.4	15.8181	0.04	1	1015.55	528.71	116.62	1	4.3	19.3	0	18.1	80.8036	1.1	4.91071	17	75.8929	13.2	58.9286	0.5	27.7778	1.3	72.2222	1.7	26.5625	4.7	73.4375	2.1	15	12	85.1064
31053	1C	39	0	6.19576	117.8	23.9	17.2229	1.26	3	1023.48	714	50.52	0	6.5	27.1	0	17.4	72.8033	0.9	3.76569	16.5	69.0377	12.8	53.5565	0.8	40	1.2	60	2.4	32	5.1	68	3.2	22.5	11.2	77.7778
31054	1C	39	1	7.32101	123.4	23.2	15.2355	-0.15	1	1027.12	573.5	99.74	1	4.5	19.3	0	18.7	80.6034	1.1	4.74138	17.6	75.8621	13.7	59.0517	0.6	33.3333	1.2	66.6667	1.9	26.3889	5.3	73.6111	2	14.4	12.1	85.8156
31055	1C	39	0	7.04449	120	22.3	15.4861	-0.01	1	1061.1	686.12	61.81	1	5.4	24.4	0	16.9	75.7848	0.9	4.03587	16	71.7489	12.3	55.157	0.6	33.3333	1.2	66.6667	2.2	31.8841	4.7	68.1159	2.6	19.3	11	80.8824
31056	1C	39	0	6.705	114.5	19.9	15.179	-0.17	1	949.81	550.33	79.57	1	4.2	21	0	15.7	78.8945	0.8	4.0201	14.8	74.3719	11.5	57.7889	0.6	33.3333	1.2	66.6667	1.8	29.5082	4.3	70.4918	1.8	15.1	10.2	85
31057	1C	39	1	6.26694	117	22.4	16.3635	0.63	1	1069.83	634	68.19	1	5.5	24.4	0	16.9	75.4464	1	4.46429	15.9	70.9821	12.4	55.3571	0.6	40	0.9	60	2	32.7869	4.1	67.2131	2.9	19.6	11.9	80.4054
31058	1C	39	0	5.90281	114.5	19.9	15.179	-0.09	1	867.62	546.62	49.93	0	4.3	21.6	0	15.6	78.392	0.8	4.0201	14.8	74.3719	11.4	57.2864	0.6	35.2941	1.1	64.7059	1.8	29.5082	4.3	70.4918	1.9	15.9	10.2	84.2975
31059	1C	39	1	6.60917	113.6	20.1	15.5754	0.15	1	983.92	494.75	95.28	1	4.1	20.6	0	15.9	79.1045	1	4.97512	15	74.6269	11.7	58.209	0.4	30.7692	0.9	69.2308	1.6	29.0909	3.9	70.9091	2.1	15.9	11.1	84.0909
31060	1C	39	0	6.70226	120.2	26.2	18.1339	1.66	3	1035.33	611.76	65.79	1	7.6	28.9	0	18.6	70.9924	1	3.81679	17.6	67.1756	13.6	51.9084	0.9	39.1304	1.4	60.8696	3	37.037	5.1	62.963	3.7	23.2	12.1	76.5823
31063	1C	39	1	6.70226	118.5	21.1	15.0261	-0.2	1	1032.95	603.39	68.89	1	4.1	19.2	0	17	80.5687	1	4.73934	16	75.8294	12.5	59.2417	0.4	28.5714	1	71.4286	1.8	27.6923	4.7	72.3077	1.9	14.3	11.3	85.6061
31064	1C	39	1	6.49144	121.5	27.1	18.3576	1.56	3	1020.26	537.95	97.88	1	7.1	26.4	0	19.9	73.4317	1.2	4.42804	18.8	69.3727	14.6	53.8745	0.8	38.0952	1.3	61.9048	3	33.3333	6	66.6667	3.4	21.2	12.6	78.75
31065	1C	39	0	5.98494	116	21.4	15.9037	0.43	1	1051.17	596.95	82.31	1	5.5	26	0	15.8	73.8318	0.9	4.20561	15	70.0935	11.6	54.2056	0.6	35.2941	1.1	64.7059	2.2	35.4839	4	64.5161	2.7	20.3	10.7	79.8507
31066	1C	39	0	6.78439	120.5	26.7	18.3881	1.77	3	1034.98	698.95	36.12	0	7.6	28.4	0	19.1	71.5356	1	3.74532	18.1	67.7903	14	52.4345	0.9	39.1304	1.4	60.8696	3	35.7143	5.4	64.2857	3.6	22.7	12.3	77.3585
31068	1C	39	1	7.18412	122.1	21.7	14.5555	-0.57	1	1046.86	608.6	108.14	1	3.4	15.8	0	18.3	84.3318	1.1	5.06912	17.2	79.2627	13.4	61.7511	0.4	23.5294	1.3	76.4706	1.6	23.5294	5.2	76.4706	1.3	10.2	11.8	90.0763
31069	1C	39	1	7.58385	123.6	23.5	15.3826	-0.1	1	1007.52	641.62	51.33	0	4.9	20.6	0	18.7	79.5745	1.1	4.68085	17.6	74.8936	13.7	58.2979	0.6	33.3333	1.2	66.6667	2	28.169	5.1	71.831	2.3	15.9	12.3	84.2466
31070	1C	39	1	7.02259	122.5	20.7	13.7943	-1.1	1	1008.02	547.14	114.97	1	3.5	16.9	0	17.2	83.0918	1	4.83092	16.2	78.2609	12.6	60.8696	0.4	26.6667	1.1	73.3333	1.6	25.8065	4.6	74.1935	1.5	11.6	11.6	88.5496
31071	1C	39	0	7.54278	118	25.6	18.3855	1.56	3	1043.12	598.64	79.15	1	5.8	22.7	0	19.8	77.3437	1.1	4.29688	18.7	73.0469	14.5	56.6406	0.8	33.3333	1.6	66.6667	2.6	29.5455	6.2	70.4545	2.4	16.6	12.1	83.4483
31073	1C	39	0	6.8063	112	18.6	14.8278	-0.47	1	1044.52	588.83	65.27	1	4.2	22.5	0	14.4	77.4194	0.8	4.30108	13.7	73.6559	10.6	56.9892	0.5	35.7143	0.9	64.2857	1.6	29.0909	3.9	70.9091	2.1	17.6	9.6	82.0513
31075	1C	39	1	6.51335	117.7	24.9	17.9741	1.39	3	1022.26	587.19	76.88	1	6.3	25.4	0	18.5	74.2972	1.1	4.41767	17.4	69.8795	13.6	54.6185	0.6	31.5789	1.3	68.4211	2.6	34.2105	5	65.7895	3.1	20	12.3	79.8701
31078	1C	39	0	6.19576	112.3	18.4	14.5901	-0.58	1	1048.33	638.88	90.45	1	4	21.7	0	14.4	78.2609	0.8	4.34783	13.6	73.913	10.6	57.6087	0.4	28.5714	1	71.4286	1.6	29.6296	3.8	70.3704	1.9	16.5	9.7	83.6207
31079	2B	37	1	7.00616	124	25.2	16.3892	0.56	1	907.22	536.26	124.46	1	5.1	20.4	0	20.1	79.7619	1.2	4.7619	18.9	75	14.7	58.3333	0.6	28.5714	1.5	71.4286	2.4	28.2353	6.1	71.7647	2.1	14.4	12.5	85.6164
31081	2B	37	1	7.95072	121.4	22.5	15.2667	-0.23	1	1020.24	628.38	67.52	1	4.4	19.7	0	18	80	1.1	4.88889	16.9	75.1111	13.2	58.6667	0.6	35.2941	1.1	64.7059	1.8	26.8657	4.9	73.1343	2.1	15.1	12	85.1064
31085	2B	37	0	7.26078	123	22	14.5416	-0.76	1	1062.4	595.12	71.33	1	4.7	21.3	0	17.3	78.6364	0.9	4.09091	16.4	74.5455	12.7	57.7273	0.6	33.3333	1.2	66.6667	2	28.5714	5	71.4286	2.1	15.7	11.1	84.0909
31086	2B	37	1	7.44695	126.8	27.3	16.9795	0.78	1	1071.19	649.71	98.95	1	7.4	26.9	0	20	73.2601	1.2	4.3956	18.8	68.8645	14.6	53.4799	0.8	38.0952	1.3	61.9048	2.8	34.1463	5.4	65.8537	3.8	22.3	13.3	77.7778
31087	2B	37	0	7.50445	117.5	20.4	14.7759	-0.61	1	969.69	629.48	55.43	0	4.3	21.2	0	16.1	78.9216	0.9	4.41176	15.2	74.5098	11.8	57.8431	0.6	35.2941	1.1	64.7059	1.8	28.5714	4.5	71.4286	1.9	15.7	10.5	84.6774
31088	2B	37	1	8.62423	121.8	21.7	14.6273	-0.77	1	968.17	632.95	74.09	1	4	18.6	0	17.7	81.5668	1.1	5.06912	16.6	76.4977	12.9	59.447	0.5	29.4118	1.2	70.5882	1.5	25.4237	4.4	74.5763	2	14.4	12.1	85.8156
31089	2B	37	0	8.38604	123.4	18.2	11.952	-3.56	2	1003.76	614.62	76	1	3.4	18.9	0	14.8	81.3187	0.8	4.3956	14	76.9231	10.8	59.3407	0.4	30.7692	0.9	69.2308	1.4	25.9259	4	74.0741	1.6	14	9.9	86.087
31090	2B	37	1	6.91581	120.5	22.9	15.7711	0.23	1	888.07	494.19	90.72	1	5.1	22.5	0	17.7	77.2926	1.1	4.80349	16.7	72.9258	13	56.7686	0.6	35.2941	1.1	64.7059	2	29.4118	4.8	70.5882	2.6	17.8	11.9	82.069
31091	2B	37	1	8.9473	134.9	30.6	16.815	0.38	1	1017.79	614.74	67.71	1	5.9	19.4	0	24.7	80.719	1.4	4.57516	23.3	76.1438	18.1	59.1503	0.8	28.5714	2	71.4286	2.8	26.4151	7.8	73.5849	2.3	13.4	14.9	86.6279
31092	2A	38	1	8.15606	122.4	19.7	13.1493	-1.8	1	1060.9	629.14	105.69	1	3.6	18.2	0	16.1	81.7259	1	5.07614	15.1	76.6497	11.8	59.8985	0.4	30.7692	0.9	69.2308	1.2	22.6415	4.1	77.3585	2	15.2	11.2	84.8485
31093	2B	37	1	8.47091	126	27.4	17.2588	0.68	1	1043.5	637.57	85.83	1	7.5	27.3	0	20	72.9927	1.2	4.37956	18.8	68.6131	14.6	53.2847	0.8	38.0952	1.3	61.9048	2.6	31.3253	5.7	68.6747	4	23.7	13	76.4706
31094	2B	37	0	7.18412	119.1	20.8	14.6636	-0.65	1	1034.07	630.98	64.33	1	5.7	27.5	0	15.1	72.5962	0.8	3.84615	14.3	68.75	11	52.8846	0.6	37.5	1	62.5	2	33.8983	3.9	66.1017	3.1	23.1	10.3	76.8657
31095	2B	37	1	7.94251	126.8	23.9	14.8648	-0.48	1	1066.57	694.05	75.23	1	5	21.1	0	18.8	78.6611	1.1	4.60251	17.7	74.0586	13.8	57.7406	0.6	37.5	1	62.5	1.9	24.6753	5.8	75.3247	2.5	17.2	12	82.7586
31096	2B	37	0	7.21971	116.6	23.3	17.1379	1	3	973.28	645.33	37.97	0	5.6	23.8	0	17.8	76.3948	1	4.29185	16.8	72.103	13	55.794	0.7	36.8421	1.2	63.1579	2.2	28.5714	5.5	71.4286	2.6	19	11	80.8824
31097	2B	37	1	8.85969	130.1	26.7	15.7745	-0.13	1	1071.88	629.57	119.92	1	5.9	22	0	20.8	77.9026	1.2	4.49438	19.6	73.4082	15.2	56.9288	0.8	34.7826	1.5	65.2174	2.2	27.5	5.8	72.5	2.9	17.5	13.6	82.4242
31098	2B	37	0	7.35387	111.6	19.9	15.9781	0.28	1	1022.86	604.29	71.85	1	3.6	18	0	16.3	81.9095	0.9	4.52261	15.4	77.3869	11.9	59.799	0.5	29.4118	1.2	70.5882	1.8	26.8657	4.9	73.1343	1.3	11.2	10.2	88.6957
31099	2B	37	0	7.45791	118.3	19.4	13.8622	-1.37	1	1061.95	602.6	86.31	1	3.8	19.6	0	15.6	80.4124	0.8	4.12371	14.8	76.2887	11.4	58.7629	0.4	28.5714	1	71.4286	1.6	25.8065	4.6	74.1935	1.7	14.3	10	85.4701
31100	2B	37	0	8.07666	111	19	15.4208	-0.23	1	1053.36	529.69	74.97	1	4.3	22.5	0	14.7	77.3684	0.8	4.21053	13.9	73.1579	10.8	56.8421	0.4	30.7692	0.9	69.2308	1.8	30.5085	4.1	69.4915	2.1	17.6	9.7	82.2034
31101	2B	37	1	8.44079	136.8	47.5	25.3817	2.98	4	994.83	584.98	74.12	1	16.5	34.8	1	31	65.2632	1.7	3.57895	29.3	61.6842	22.7	47.7895	1.9	41.3043	2.7	58.6957	7.8	42.623	10.5	57.377	6.8	27.8	17.7	72.2449
31102	2B	37	0	7.49076	121.8	31.8	21.4354	2.78	4	1045.19	666.43	45.69	0	10.5	33	1	21.3	66.9811	1.1	3.45912	20.2	63.522	15.6	49.0566	1.3	43.3333	1.7	56.6667	4	38.0952	6.5	61.9048	5.2	28.2	13.2	71.7391
31103	2B	37	1	7.25257	116.6	20.5	15.0785	-0.23	1	1069.24	476.14	197.54	1	3.7	18.2	0	16.8	81.9512	1	4.87805	15.8	77.0732	12.3	60	0.4	26.6667	1.1	73.3333	1.6	25.8065	4.6	74.1935	1.8	13.6	11.2	86.1538
31104	2B	37	1	7.35934	125.4	32	20.3496	2.1	4	1038.52	603.5	89.43	1	9.3	29.1	0	22.7	70.9375	1.3	4.0625	21.4	66.875	16.6	51.875	1	37.037	1.7	62.963	4	37.3832	6.7	62.6168	4.3	23.2	14.2	76.7568
31105	2B	37	0	8.91444	135	29.8	16.3512	0.2	1	989.83	616.81	70.91	1	7.2	24.1	0	22.6	75.8389	1.2	4.02685	21.4	71.8121	16.6	55.7047	0.9	33.3333	1.8	66.6667	3.1	31	6.9	69	3.2	18.4	14	81.3953
31106	2B	37	1	8.8898	130.3	24.2	14.2537	-1.11	1	1054.43	679.38	73.45	1	4.6	19	0	19.6	80.9917	1.1	4.54545	18.5	76.4463	14.4	59.5041	0.6	33.3333	1.2	66.6667	1.8	24	5.7	76	2.2	15	12.6	85.1351
31107	2B	37	1	7.8412	121.4	24	16.2845	0.36	1	1030.14	663.31	74.69	1	4.5	18.8	0	19.5	81.25	1.1	4.58333	18.4	76.6667	14.3	59.5833	0.6	28.5714	1.5	71.4286	2.1	27.6316	5.5	72.3684	1.9	13	12.5	86.8056
31108	2B	37	0	7.27721	127.3	19.6	12.0948	-3.21	2	1061.9	654.93	63.07	1	3.2	16.4	0	16.4	83.6735	0.9	4.59184	15.5	79.0816	12	61.2245	0.4	25	1.2	75	1.6	24.6154	4.9	75.3846	1.2	10.4	10.4	89.6552
31111	2B	37	0	7.46064	120.7	22.3	15.307	-0.21	1	1043.33	667.89	62.36	1	5.2	23.4	0	17.1	76.6816	0.9	4.03587	16.2	72.6457	12.5	56.0538	0.6	33.3333	1.2	66.6667	2.2	30.9859	4.9	69.0141	2.5	18.3	11	81.4815
31113	2B	37	1	7.85216	126.7	24.6	15.3243	-0.18	1	963	538.64	109	1	5	20.2	0	19.6	79.6748	1.1	4.47154	18.5	75.2033	14.4	58.5366	0.6	31.5789	1.3	68.4211	2	25.974	5.7	74.026	2.3	15.2	12.7	84.6667
31114	2C	36	1	9.00205	126.1	29.4	18.4892	1.06	3	1041.95	484.83	112.24	1	5.7	19.4	0	23.7	80.6122	1.3	4.42177	22.4	76.1905	17.4	59.1837	0.7	25	2.1	75	2.9	28.1553	7.4	71.8447	2.1	12.8	14.3	87.1951
31115	2C	36	0	8.16701	117.1	27.4	19.9819	2.07	4	1037.79	672.4	32.72	0	8.7	31.8	1	18.7	68.2482	1	3.64964	17.7	64.5985	13.7	50	0.9	40.9091	1.3	59.0909	3.4	38.6364	5.4	61.3636	4.3	26.6	12	73.6196
31116	2C	36	0	7.95072	130.1	27.4	16.1881	0.31	1	1005	680.45	36.09	0	7.3	26.9	0	20	72.9927	1.1	4.0146	19	69.3431	14.6	53.2847	0.9	39.1304	1.4	60.8696	3	34.4828	5.7	65.5172	3.5	21.5	12.9	78.6585
31117	2C	36	0	6.91307	113.4	18.7	14.5417	-0.71	1	1033.55	691.93	37.43	0	3.6	19.5	0	15	80.2139	0.8	4.27807	14.2	75.9358	11	58.8235	0.4	26.6667	1.1	73.3333	1.6	27.5862	4.2	72.4138	1.5	13.6	9.7	86.6071
31118	2C	36	1	8.82683	122.5	24.4	16.2599	0.13	1	1004.64	592.33	108.43	1	4.1	17	0	20.3	83.1967	1.2	4.91803	19.1	78.2787	14.8	60.6557	0.6	28.5714	1.5	71.4286	2	23.5294	6.5	76.4706	1.6	11.5	12.4	88.5714
31119	2C	36	1	10.0945	129.4	30.2	18.0359	0.61	1	1061.86	602.48	88.19	1	6.6	21.7	0	23.6	78.1457	1.3	4.30464	22.3	73.8411	17.3	57.2848	0.9	33.3333	1.8	66.6667	2.6	25.4902	7.6	74.5098	3.2	18.2	14.2	81.6092
31120	2C	36	1	8.17796	119.5	20.4	14.2855	-0.91	1	1068.02	501.6	104.55	1	4.6	22.3	0	15.9	77.9412	1	4.90196	14.9	73.0392	11.6	56.8627	0.5	35.7143	0.9	64.2857	1.4	29.1667	3.4	70.8333	2.7	19.1	11.6	81.1189
31121	2C	36	1	7.20602	114.7	22.9	17.4064	1.03	3	1052.45	550.33	105.09	1	5.6	24.4	0	17.3	75.5458	1	4.36681	16.3	71.179	12.7	55.4585	0.6	35.2941	1.1	64.7059	2	30.7692	4.5	69.2308	2.9	20.1	11.7	80.137
31122	2C	36	0	7.08282	128.5	25.6	15.5036	0	1	1001.05	561.52	110.11	1	5.7	22.4	0	19.8	77.3437	1.1	4.29688	18.8	73.4375	14.5	56.6406	0.8	34.7826	1.5	65.2174	2.5	29.7619	5.9	70.2381	2.5	16.7	12.5	83.3333
31124	2C	36	0	7.48255	118.5	21.5	15.3109	-0.21	1	1022.33	583.71	58.9	0	5.1	23.8	0	16.4	76.2791	0.9	4.18605	15.5	72.093	12	55.814	0.6	35.2941	1.1	64.7059	2	30.303	4.6	69.697	2.5	18.8	10.7	81.0606
31125	2C	36	0	8.11499	119	24	16.948	0.72	1	1044.52	563.17	77.43	1	5.6	23.2	0	18.4	76.6667	1.1	4.58333	17.3	72.0833	13.5	56.25	0.6	31.5789	1.3	68.4211	2	29.8507	4.7	70.1493	2.9	18.9	12.5	81.1688
31127	2C	36	0	8.11225	129.5	22.8	13.5955	-1.73	1	970.69	623.5	43.72	0	4.1	18	0	18.7	82.0175	1	4.38597	17.7	77.6316	13.7	60.0877	0.6	30	1.4	70	2	25.974	5.7	74.026	1.6	11.9	11.6	87.8788
31128	2C	36	1	7.75907	120.3	25.1	17.3437	0.89	1	921.42	568.58	87.83	1	6.1	24.1	0	19.1	76.0956	1.1	4.38247	18	71.7131	14	55.7769	0.6	31.5789	1.3	68.4211	2.4	30.7692	5.4	69.2308	3	19.5	12.4	80.5195
31129	2C	36	1	7.21697	124.2	25	16.2068	0.42	1	1006.07	632.24	91.59	1	5.7	22.7	0	19.4	77.6	1.1	4.4	18.2	72.8	14.2	56.8	0.6	31.5789	1.3	68.4211	2.2	28.5714	5.5	71.4286	2.8	18	12.7	81.9355
31130	2C	36	1	9.03491	119.5	22.7	15.8961	-0.11	1	985.93	578.95	101.88	1	4.5	19.9	0	18.2	80.1762	1.1	4.84581	17.1	75.3304	13.3	58.5903	0.6	33.3333	1.2	66.6667	1.8	25.7143	5.2	74.2857	2.2	15.8	11.9	84.3972
31131	2C	36	0	7.53183	125.4	23.5	14.9442	-0.48	1	1029.5	620.5	63.4	1	5.3	22.6	0	18.2	77.4468	1	4.25532	17.2	73.1915	13.3	56.5957	0.7	36.8421	1.2	63.1579	2.2	29.3333	5.3	70.6667	2.4	17.2	11.7	82.9787
31135	2B	37	1	7.61944	120.4	20.7	14.2796	-0.81	1	969.24	597.43	60.79	1	3.9	19	0	16.8	81.1594	1	4.83092	15.7	75.8454	12.3	59.4203	0.4	28.5714	1	71.4286	1.4	23.7288	4.5	76.2712	2	15	11.3	84.9624
31136	2C	36	0	7.27173	120.4	25	17.2459	1.06	3	1024.45	630.86	78.22	1	6.1	24.4	0	18.9	75.6	1	4	17.9	71.6	13.9	55.6	0.8	38.0952	1.3	61.9048	2.6	30.9524	5.8	69.0476	2.8	19.2	11.8	80.8219
31137	2C	36	0	7.90144	117.8	19.9	14.3404	-1.03	1	1016.79	698.45	45.74	0	4.8	24.2	0	15.1	75.8794	0.8	4.0201	14.3	71.8593	11	55.2764	0.5	35.7143	0.9	64.2857	1.8	31.0345	4	68.9655	2.5	19.6	10.1	80.1587
31138	2C	36	0	7.4141	128.4	32.6	19.7737	2.2	4	1024.02	717.36	61.19	1	9	27.7	0	23.6	72.3926	1.2	3.68098	22.3	68.4049	17.3	53.0675	1.2	40	1.8	60	3.8	33.9286	7.4	66.0714	4.1	22.2	14.3	77.7174
31139	2C	36	1	7.65777	131.6	28.5	16.4563	0.48	1	1062.12	719.05	73.93	1	6	20.9	0	22.5	78.9474	1.3	4.5614	21.2	74.386	16.5	57.8947	0.8	32	1.7	68	2.8	29.4737	6.7	70.5263	2.5	14.9	14.1	84.9398
31142	2C	36	1	8.89802	127.8	26.6	16.2862	0.12	1	1048.83	673.83	77.62	1	6.5	24.5	0	20.1	75.5639	1.2	4.51128	18.9	71.0526	14.7	55.2632	0.8	38.0952	1.3	61.9048	2.4	30.7692	5.4	69.2308	3.4	20.4	13.3	79.6407
31144	2C	36	0	6.71595	116	19.5	14.4917	-0.73	1	1056.71	729.52	48.02	0	4.8	24.4	0	14.7	75.3846	0.8	4.10256	13.9	71.282	10.8	55.3846	0.5	33.3333	1	66.6667	1.8	31.0345	4	68.9655	2.5	20	9.8	79.6748
31145	2C	36	1	8.28747	129.8	24.7	14.6605	-0.67	1	1051.48	652.26	72.64	1	5	20.1	0	19.7	79.7571	1.2	4.8583	18.6	75.3036	14.4	58.2996	0.6	31.5789	1.3	68.4211	1.8	25	5.4	75	2.5	15.9	13	83.871
31146	2C	36	1	7.8193	119.5	23.4	16.3863	0.41	1	1002.74	546.02	72	1	5.4	23	0	18	76.9231	1.1	4.70085	16.9	72.2222	13.2	56.4103	0.6	33.3333	1.2	66.6667	2	29.4118	4.8	70.5882	2.8	18.7	12	81.0811
31147	2A	38	0	8.97467	125.3	24.4	15.5413	-0.33	1	1046.81	655.14	48.57	0	5.8	23.7	0	18.6	76.2295	1	4.09836	17.7	72.541	13.6	55.7377	0.6	31.5789	1.3	68.4211	2.4	31.1688	5.3	68.8312	2.7	18.4	12	81.6327
31148	3A	35	0	8.00821	121.5	21.8	14.7674	-0.7	1	1033.31	739	36.42	0	4.7	21.6	0	17.1	78.4404	0.9	4.12844	16.2	74.3119	12.5	57.3395	0.6	33.3333	1.2	66.6667	2	28.169	5.1	71.831	2.1	16.5	10.8	83.7209
31149	3A	35	0	10.1027	129	21.6	12.98	-2.79	2	1030.74	685.31	48.73	0	2.9	13.4	0	18.7	86.5741	1.1	5.09259	17.6	81.4815	13.7	63.4259	0.4	22.2222	1.4	77.7778	1.1	17.7419	5.1	82.2581	1.4	10	12.2	89.7059
31150	3A	35	0	8.45996	132	32.3	18.5376	1.4	3	1030.12	659.64	65.23	1	9.1	28.3	0	23.1	71.517	1.2	3.71517	21.9	67.8019	16.9	52.322	1.1	36.6667	1.9	63.3333	3.9	36.7925	6.7	63.2075	4.1	22.1	14.6	78.0749
31151	3A	35	0	7.94524	131	34.3	19.9872	2.14	4	981.43	624.43	35.93	0	10.6	31	1	23.6	68.8047	1.2	3.49854	22.4	65.3061	17.3	50.4373	1.3	40.625	1.9	59.375	4.3	37.7193	7.1	62.2807	5	25.5	14.7	74.6193
31152	3A	35	0	9.577	143	55.6	27.1896	3.44	4	1053.79	666.45	55.93	0	19.5	35.1	1	36.1	64.9281	1.9	3.41727	34.3	61.6906	26.4	47.482	2.7	45.7627	3.2	54.2373	8.4	41.3793	11.9	58.6207	8.4	28.4	21.1	71.5254
31153	3A	35	1	9.5332	129.5	26.7	15.9211	-0.22	1	1053.74	610.1	79.38	1	4.9	18.4	0	21.8	81.6479	1.2	4.49438	20.6	77.1536	16	59.9251	0.6	26.087	1.7	73.913	2	23.5294	6.5	76.4706	2.2	13.9	13.6	86.0759
31154	3A	35	1	8.89528	128.9	30.4	18.2965	1.01	3	957.02	492.29	85.43	1	7.2	23.5	0	23.3	76.6447	1.3	4.27632	22	72.3684	17	55.9211	0.9	33.3333	1.8	66.6667	3	28.5714	7.5	71.4286	3.2	18.7	14.1	81.5029
31156	3A	35	0	9.41273	119.5	20.2	14.1454	-1.49	1	984.55	612.36	50.09	0	4.2	20.7	0	16	79.2079	0.9	4.45545	15.2	75.2475	11.7	57.9208	0.4	28.5714	1	71.4286	1.8	28.5714	4.5	71.4286	1.9	15.4	10.5	84.6774
31158	3A	35	1	9.50308	131.9	28.2	16.2091	-0.07	1	1069.95	628.55	80.95	1	5.7	20.1	0	22.5	79.7872	1.3	4.60993	21.2	75.1773	16.5	58.5106	0.8	32	1.7	68	2.3	26.4368	6.4	73.5632	2.6	15.5	14.4	84.7059
31159	3A	35	0	8.77481	131.8	27.3	15.7156	-0.16	1	1049.86	666.43	49.67	0	5.8	21.4	0	21.4	78.3883	1.1	4.0293	20.3	74.359	15.7	57.5092	0.8	32	1.7	68	2.7	29.6703	6.4	70.3297	2.4	15.1	13.3	84.7134
31160	3A	35	0	8.36413	125.5	27.4	17.3965	0.9	1	1062.45	653.9	84.93	1	6.4	23.3	0	21	76.6423	1.1	4.0146	19.9	72.6277	15.4	56.2044	0.8	33.3333	1.6	66.6667	2.8	30.1075	6.5	69.8925	2.7	17.5	12.9	82.6923
31161	3A	35	1	9.06229	125.4	23.1	14.6898	-0.85	1	989.88	707.05	45.91	0	4.5	19.4	0	18.7	80.9524	1.1	4.7619	17.6	76.1905	13.7	59.3074	0.6	31.5789	1.3	68.4211	1.6	25.8065	4.6	74.1935	2.4	15.6	12.7	84.106
31162	3A	35	0	8.39151	127.5	28	17.2241	0.8	1	1052.45	609.26	69.5	1	7.2	25.6	0	20.9	74.6429	1.1	3.92857	19.8	70.7143	15.3	54.6429	0.8	32	1.7	68	3	33.3333	6	66.6667	3.3	19.9	13.2	80
31163	3A	35	0	8.67077	122.9	23.7	15.6908	-0.16	1	1072.17	630.14	65.84	1	5.4	22.9	0	18.3	77.2152	1	4.21941	17.3	72.9958	13.4	56.5401	0.6	31.5789	1.3	68.4211	2.4	31.1688	5.3	68.8312	2.5	17.3	11.7	82.3944
31164	3A	35	0	8.23819	121.3	21.8	14.8161	-0.71	1	1059.93	538.71	93.43	1	4.5	20.5	0	17.3	79.3578	0.9	4.12844	16.4	75.2294	12.7	58.2569	0.6	30	1.4	70	2	29.4118	4.8	70.5882	1.9	14.4	11.2	85.4962
31165	3A	35	1	10.1684	129.3	29	17.3461	0.29	1	1047.17	615.86	92.38	1	5	17.1	0	24.1	83.1034	1.4	4.82759	22.7	78.2759	17.6	60.6897	0.7	25	2.1	75	2.3	23.7113	7.4	76.2887	2	12.3	14.4	87.8049
31168	3A	35	1	8.58316	130.2	24.6	14.5115	-0.85	1	1000.67	539.67	87.74	1	4.5	18.4	0	20.1	81.7073	1.2	4.87805	18.9	76.8293	14.7	59.7561	0.6	30	1.4	70	1.8	24.6575	5.5	75.3425	2.1	13.8	13.2	86.2745
31170	3A	35	0	8.37509	128.4	33.4	20.2589	2.1	4	1033.17	577.1	67.8	1	10.6	31.8	1	22.8	68.2635	1.2	3.59281	21.6	64.6707	16.7	50	1.3	41.9355	1.8	58.0645	4.3	38.7387	6.8	61.2613	5.1	26.4	14.2	73.5751
31171	3A	35	1	9.21287	131.8	26.2	15.0824	-0.64	1	1056.07	695.83	52.04	0	4.6	17.4	0	21.6	82.4427	1.2	4.58015	20.4	77.8626	15.8	60.3053	0.6	26.087	1.7	73.913	1.9	23.1707	6.3	76.8293	2	12.8	13.7	87.2611
31173	3B	34	0	8.43806	126.5	38.4	23.9966	3.18	4	953.98	672.69	37.98	0	14.7	38.2	1	23.7	61.7187	1.2	3.125	22.5	58.5937	17.3	45.0521	1.8	48.6486	1.9	51.3514	5.4	40.9091	7.8	59.0909	7.5	34.8	14	65.1163
31174	3B	34	0	8.32033	130.1	30.5	18.0196	1.21	3	1054.07	626.67	88.62	1	7.1	23.2	0	23.5	77.0492	1.2	3.93443	22.2	72.7869	17.2	56.3934	1	35.7143	1.8	64.2857	3.2	29.9065	7.5	70.0935	2.9	17.2	14.1	82.9412
31175	3B	34	1	8.58316	134.4	26.2	14.5045	-0.85	1	1060.81	626.6	108.57	1	4.6	17.7	0	21.6	82.4427	1.2	4.58015	20.4	77.8626	15.8	60.3053	0.6	28.5714	1.5	71.4286	2	22.4719	6.9	77.5281	2	13	13.3	86.9281
31176	3B	34	1	7.90144	118	21.5	15.441	-0.12	1	1024.19	599.33	73.24	1	5.2	24.4	0	16.2	75.3488	1	4.65116	15.2	70.6977	11.9	55.3488	0.6	42.8571	0.8	57.1429	1.7	28.8136	4.2	71.1864	3	21.2	11.2	78.8732
31177	3B	34	1	8.11225	134.5	28.7	15.8649	0.09	1	974.64	585.12	80.11	1	6.5	22.5	0	22.2	77.3519	1.3	4.52962	20.9	72.8223	16.3	56.7944	0.8	34.7826	1.5	65.2174	2.5	27.7778	6.5	72.2222	3.1	18.2	14.1	81.9767
31178	3B	34	0	7.93703	134.3	30.7	17.021	0.8	1	1038.6	704.93	52.88	0	7.7	25.2	0	23	74.9186	1.2	3.90879	21.7	70.684	16.8	54.7231	1	35.7143	1.8	64.2857	3.2	30.7692	7.2	69.2308	3.5	19.7	14.1	80.1136
31180	3B	34	1	8.82409	121.6	22.1	14.946	-0.62	1	975.76	567.64	91.88	1	4.6	21	0	17.5	79.1855	1	4.52489	16.4	74.2081	12.8	57.9186	0.6	37.5	1	62.5	1.6	26.6667	4.4	73.3333	2.5	17.3	12	82.7586
31181	3B	34	0	9.34428	131.8	35.9	20.6663	1.97	3	990.4	636.31	46.19	0	12.5	34.8	1	23.4	65.1811	1.2	3.34262	22.2	61.8384	17.1	47.6323	1.5	44.1176	1.9	55.8824	5	41.6667	7	58.3333	6.1	29.6	14.5	70.3883
31183	3B	34	0	8.73374	137.9	41.2	21.6655	2.44	4	1024.29	619.79	60.05	1	13.9	33.7	1	27.3	66.2621	1.4	3.39806	25.9	62.8641	20	48.5437	1.8	45	2.2	55	5.5	38.7324	8.7	61.2676	6.6	28.6	16.4	71.3043
31184	3B	34	1	7.47707	124.5	21.4	13.8062	-1.15	1	990.17	572.05	95.57	1	4.5	21	0	17	79.4393	1	4.6729	15.9	74.2991	12.4	57.9439	0.6	37.5	1	62.5	1.5	27.2727	4	72.7273	2.5	17.2	12	82.7586
31185	3B	34	1	10.1602	137.8	40.7	21.4336	1.68	3	1043.95	607.19	103.53	1	11.5	28.3	0	29.2	71.7445	1.6	3.9312	27.6	67.8133	21.4	52.5799	1.4	35.8974	2.5	64.1026	4.9	35.2518	9	64.7482	5.2	22.9	17.6	77.193
31186	3B	34	0	10.9268	136.1	29	15.656	-0.74	1	1017.07	654.98	76.69	1	7.5	25.8	0	21.5	74.1379	1.1	3.7931	20.4	70.3448	15.7	54.1379	0.8	33.3333	1.6	66.6667	3.1	33.3333	6.2	66.6667	3.6	20.8	13.7	79.1908
31187	3B	34	1	11.9535	143.9	36.8	17.7716	-0.07	1	1059.98	629.36	95.28	1	9.1	24.7	0	27.7	75.2717	1.5	4.07609	26.2	71.1957	20.3	55.163	1.2	35.2941	2.2	64.7059	3.7	29.3651	8.9	70.6349	4.2	20.1	16.7	79.9043
31188	3B	34	0	9.86721	123.5	25.8	16.9155	0.3	1	1061.62	650.12	75.05	1	6.4	24.9	0	19.3	74.8062	1	3.87597	18.3	70.9302	14.2	55.0388	0.8	36.3636	1.4	63.6364	2.6	30.9524	5.8	69.0476	3	19.9	12.2	80.2632
31189	3B	34	0	9.60164	126.8	28.2	17.5392	0.68	1	1053.74	596.36	89.24	1	6.9	24.4	0	21.3	75.5319	1.1	3.90071	20.2	71.6312	15.6	55.3191	0.8	33.3333	1.6	66.6667	3	32.2581	6.3	67.7419	3.1	18.6	13.3	81.0976
31190	3B	34	0	8.96646	126.1	24.7	15.5334	-0.33	1	1033.29	566.1	98.4	1	5.6	22.5	0	19.1	77.3279	1	4.04858	18.1	73.2794	14	56.6802	0.7	33.3333	1.4	66.6667	2.4	29.6296	5.7	70.3704	2.5	17	12.1	82.8767
31191	3C	33	1	9.63997	123.5	25	16.391	-0.02	1	1048.48	658.07	69.07	1	5.2	20.7	0	19.8	79.2	1.2	4.8	18.7	74.8	14.5	58	0.6	30	1.4	70	2	27.027	5.4	72.973	2.6	16.6	13	83.3333
31192	3C	33	0	7.61123	136.6	48.5	25.992	4.31	4	988.78	636.62	40.19	0	23.6	48.8	1	24.8	51.134	1.3	2.68041	23.6	48.6598	18.2	37.5258	3.3	58.9286	2.3	41.0714	9.3	51.6667	8.7	48.3333	11	44.1	13.9	55.8233
31193	3C	33	1	9.84805	137.5	34.6	18.3008	0.78	1	1041.71	678.71	87.31	1	7.4	21.3	0	27.2	78.6127	1.5	4.33526	25.7	74.2775	19.9	57.5145	1	30.303	2.3	69.697	3.3	26.6129	9.1	73.3871	3.1	16.2	15.9	83.6842
31194	3C	33	1	9.40726	128.4	27.2	16.4983	0.1	1	1040.1	599.95	100.16	1	5.2	19.1	0	22	80.8824	1.3	4.77941	20.7	76.1029	16.1	59.1912	0.7	29.1667	1.7	70.8333	2.2	24.4444	6.8	75.5556	2.3	14.7	13.5	85.443
31195	3C	33	0	9.69747	129.7	26.3	15.6342	-0.42	1	1048.91	691.05	45.84	0	5.7	21.5	0	20.7	78.7072	1.1	4.18251	19.6	74.5247	15.1	57.4145	0.7	30.4348	1.6	69.5652	2.6	29.2135	6.3	70.7865	2.4	15.9	12.8	84.2105
31196	3C	33	1	9.3525	137.1	30.9	16.4393	0.09	1	1047.07	601.76	94.86	1	5.3	17	0	25.7	83.1715	1.4	4.53074	24.2	78.3172	18.8	60.8414	0.8	27.5862	2.1	72.4138	2.6	23.0088	8.7	76.9912	1.9	11.5	14.8	88.6228
31197	3C	33	1	9.72211	143.9	31.1	15.0189	-0.81	1	1044.36	642.74	64.6	1	6.9	22.1	0	24.2	77.8135	1.4	4.50161	22.9	73.6334	17.7	56.9132	0.9	34.6154	1.7	65.3846	2.5	26.3158	7	73.6842	3.4	18.2	15.5	82.0106
31198	3C	33	1	9.57153	136.4	26.8	14.4048	-1.17	1	1035.45	645.19	72.19	1	4.3	15.9	0	22.5	83.9552	1.3	4.85075	21.2	79.1045	16.5	61.5672	0.6	25	1.8	75	1.8	21.1765	6.7	78.8235	1.8	11.2	14	88.6076
31199	3C	33	0	10.0726	121.4	21.2	14.3846	-1.45	1	1064.12	702.31	78.96	1	5	23.5	0	16.2	76.4151	0.9	4.24528	15.4	72.6415	11.9	56.1321	0.5	33.3333	1	66.6667	2	30.7692	4.5	69.2308	2.5	18.9	10.7	81.0606
31200	3C	33	0	9.06229	131.8	33.1	19.0545	1.47	3	1001.55	549.57	81.88	1	9.6	29	0	23.5	70.997	1.2	3.62538	22.3	67.3716	17.2	51.9638	1.1	36.6667	1.9	63.3333	4	36.3636	7	63.6364	4.5	23.4	14.7	76.5625
31201	3C	33	0	7.80014	126.4	28	17.5252	1.08	3	922.62	515.07	60.05	1	7.6	27.1	0	20.4	72.8571	1.1	3.92857	19.4	69.2857	15	53.5714	1	40	1.5	60	3	32.967	6.1	67.033	3.6	22.1	12.8	78.0488
31203	3C	33	1	9.34976	123.9	23.2	15.1128	-0.64	1	1057.74	762.62	35.98	0	3.9	16.9	0	19.2	82.7586	1.1	4.74138	18.1	78.0172	14.1	60.7759	0.6	30	1.4	70	1.6	22.5352	5.5	77.4648	1.8	12.7	12.4	87.3239
31205	3C	33	1	9.41821	137.2	35.9	19.0716	1.17	3	1039.88	623.52	91.38	1	9.1	25.2	0	26.9	74.9304	1.5	4.17827	25.4	70.7521	19.7	54.8747	1.1	33.3333	2.2	66.6667	3.8	31.1475	8.4	68.8525	4.1	20.1	16.3	79.902
31206	3C	33	0	9.13895	127.8	28.1	17.2046	0.62	1	1042.48	627.5	62.92	1	7.8	27.7	0	20.3	72.242	1.1	3.91459	19.3	68.6833	14.9	53.0249	0.9	39.1304	1.4	60.8696	3	32.967	6.1	67.033	3.8	23.1	12.8	77.1084
31207	3C	33	1	10.0917	130.5	28.2	16.5588	-0.05	1	1016.17	562.17	108.74	1	5	17.7	0	23.2	82.2695	1.3	4.60993	21.9	77.6596	17	60.2837	0.7	28	1.8	72	2.1	22.5806	7.2	77.4194	2.2	13.5	14.1	86.5031
31208	3C	33	1	9.79603	129.6	32.2	19.171	1.09	3	1021.19	612.88	63.59	1	8.1	25.2	0	24.1	74.8447	1.4	4.34783	22.7	70.4969	17.6	54.6584	1	34.4828	1.9	65.5172	3.3	31.1321	7.3	68.8679	3.8	20.5	14.9	79.6791
31209	3C	33	1	8.98015	125	25.9	16.576	0.24	1	1058.67	667.48	76.33	1	5.7	22.1	0	20.2	77.9923	1.2	4.6332	19	73.3591	14.8	57.1429	0.8	38.0952	1.3	61.9048	2.2	26.1905	6.2	73.8095	2.8	18.2	12.6	81.8182
31210	3C	33	0	7.91239	127.6	28.6	17.5657	1.08	3	1033.5	587.64	86.5	1	8.1	28.5	0	20.5	71.6783	1.1	3.84615	19.4	67.8322	15	52.4476	1	40	1.5	60	3.2	34.4086	6.1	65.5914	4	23.4	12.9	76.3314
31211	3C	33	0	7.78097	122.4	23.8	15.886	0.15	1	1014.76	647.17	75.62	1	5.4	22.8	0	18.4	77.3109	1	4.20168	17.4	73.1092	13.4	56.3025	0.7	35	1.3	65	2.3	29.4872	5.5	70.5128	2.4	17.3	11.6	82.8571
31212	3C	33	1	9.27036	129.2	26	15.5757	-0.35	1	1070	598.42	104.98	1	4.4	16.8	0	21.6	83.0769	1.2	4.61538	20.4	78.4615	15.8	60.7692	0.6	27.2727	1.6	72.7273	1.9	21.8391	6.8	78.1609	1.8	12	13.3	88.0795
31213	3C	33	1	10.6119	132.2	25.9	14.8196	-1.19	1	928.25	584.67	69.08	1	4.5	17.6	0	21.4	82.6255	1.2	4.6332	20.1	77.6062	15.6	60.2317	0.6	27.2727	1.6	72.7273	1.7	21.25	6.3	78.75	2.2	14	13.5	85.9873
31214	3C	33	1	9.58522	136.8	32.2	17.2061	0.39	1	1035.4	616.69	82.79	1	6.7	20.7	0	25.5	79.1925	1.4	4.34783	24.1	74.8447	18.7	58.0745	0.9	31.0345	2	68.9655	2.9	26.1261	8.2	73.8739	2.9	15.8	15.4	84.153
31215	3C	33	0	10.3518	132.9	29	16.4191	-0.1	1	1039.71	755.1	34.36	0	6	20.6	0	23	79.3103	1.2	4.13793	21.8	75.1724	16.9	58.2759	0.8	30.7692	1.8	69.2308	2.8	27.451	7.4	72.549	2.4	14.7	13.9	85.2761
31216	3C	33	1	8.28474	136.2	27.7	14.9323	-0.5	1	945.26	645.38	58.5	0	5.3	19.2	0	22.4	80.8664	1.3	4.69314	21.1	76.1733	16.4	59.2058	0.8	33.3333	1.6	66.6667	2.2	23.913	7	76.087	2.4	14.6	13.8	85.1852
31217	4B	31	1	10.3819	126.5	31	19.3723	1	3	1062.79	674	60.62	1	7.6	24.4	0	23.4	75.4839	1.3	4.19355	22.1	71.2903	17.1	55.1613	1	35.7143	1.8	64.2857	2.8	27.7228	7.3	72.2772	3.8	20.8	14.3	79.0055
31218	4B	31	0	8.9117	139.6	29.1	14.9321	-0.75	1	1034.41	728.48	39.43	0	6	20.7	0	23.1	79.3814	1.2	4.12371	21.8	74.9141	16.9	58.0756	0.8	32	1.7	68	2.8	27.451	7.4	72.549	2.4	14.7	14	85.3659
31219	4B	31	0	9.83162	133.1	51	28.7882	3.67	4	941.26	560.93	56.05	0	24.2	47.5	1	26.8	52.549	1.4	2.7451	25.4	49.8039	19.6	38.4314	3.4	57.6271	2.5	42.3729	9.8	51.3089	9.3	48.6911	11.1	42.5	15	57.4713
31220	4B	31	1	9.67556	141	31.9	16.0455	-0.2	1	936	662.58	27.8	0	5.9	18.5	0	26	81.5047	1.4	4.38871	24.6	77.116	19	59.5611	0.8	27.5862	2.1	72.4138	2.7	25.2336	8	74.7664	2.4	13.2	15.8	86.8132
31221	4C	30	1	11.2471	141.5	33.6	16.7813	-0.3	1	1076.43	749.81	74.17	1	4.8	14.2	0	28.9	86.0119	1.6	4.76191	27.3	81.25	21.1	62.7976	0.8	23.5294	2.6	76.4706	2.4	19.3548	10	80.6452	1.6	9.1	16.3	91.0615
31222	4B	31	0	9.88364	133	33.2	18.7687	1.14	3	961.26	668.07	47.83	0	10.3	31	1	22.9	68.9759	1.2	3.61446	21.7	65.3614	16.8	50.6024	1.3	43.3333	1.7	56.6667	4	36.036	7.1	63.964	5.1	26.6	14.1	73.4375
31223	4B	31	1	10.7269	131.6	25.4	14.6663	-1.35	1	1081	721.45	91.45	1	4.1	16	0	21.3	83.8583	1.2	4.72441	20.1	79.1339	15.6	61.4173	0.6	27.2727	1.6	72.7273	1.6	19.7531	6.5	80.2469	1.8	12.1	13.3	88.0795
31224	4B	31	0	8.70089	134.8	31.2	17.1702	0.71	1	1033.4	649.36	50.84	0	8.6	27.6	0	22.6	72.4359	1.2	3.84615	21.4	68.5897	16.5	52.8846	1.1	39.2857	1.7	60.7143	3.5	34.3137	6.7	65.6863	4.1	22.2	14.2	77.5956
31225	4B	31	0	9.33333	123.2	26.8	17.6569	0.8	1	1026	650.43	45.38	0	5.8	21.6	0	21	78.3582	1.1	4.10448	19.9	74.2537	15.4	57.4627	0.8	33.3333	1.6	66.6667	2.6	27.6596	6.8	72.3404	2.4	15.6	12.7	84.106
31227	4B	31	0	9.34428	131.5	30	17.3488	0.65	1	1037.6	690.38	41.83	0	7.4	24.6	0	22.6	75.3333	1.2	4	21.4	71.3333	16.5	55	0.9	33.3333	1.8	66.6667	3.2	31.6832	6.9	68.3168	3.3	18.8	14.1	81.0345
31228	4B	31	1	9.37166	137.3	49.7	26.3642	2.88	4	1001.64	565.57	86.05	1	19.6	39.5	1	30.1	60.5634	1.6	3.21932	28.4	57.1429	22	44.2656	2.6	50.9804	2.5	49.0196	8	41.2371	11.4	58.7629	9.1	36	16.2	64.0316
31229	4B	31	1	9.8152	138.8	31.5	16.3505	-0.08	1	993.21	552.38	112.57	1	5.6	17.7	0	25.9	82.2222	1.4	4.44444	24.5	77.7778	19	60.3175	0.8	27.5862	2.1	72.4138	2.6	22.807	8.8	77.193	2.1	12.5	15	87.7193
31230	4B	31	0	9.55784	134.1	33.7	18.7401	1.22	3	1033.64	607.52	47.93	0	10	29.7	0	23.7	70.3264	1.2	3.56083	22.4	66.4688	17.3	51.3353	1.3	43.3333	1.7	56.6667	3.9	34.2105	7.5	65.7895	4.9	25.2	14.5	74.7423
31232	4B	31	0	9.89185	130.9	49.2	28.7135	3.61	4	1025.05	686.52	30.93	0	18.9	38.5	1	30.3	61.5854	1.6	3.25203	28.7	58.3333	22.1	44.9187	2.4	47.0588	2.7	52.9412	7.6	42.4581	10.3	57.5419	9	34.3	17.3	65.7795
31233	4B	31	0	9.40726	140	51.8	26.4286	3.34	4	1027.67	697.55	55.4	0	25.1	48.5	1	26.7	51.5444	1.4	2.7027	25.3	48.8417	19.5	37.6448	3.9	61.9048	2.4	38.0952	10.1	51.7949	9.4	48.2051	11.2	43	14.9	57.0881
31235	4B	31	1	10.3436	152	51.1	22.1174	1.81	3	1016.86	607.31	75.22	1	16.8	32.9	1	34.3	67.1233	1.8	3.5225	32.4	63.4051	25.1	49.1194	2.3	45.098	2.8	54.902	6.5	33.8542	12.7	66.1458	8.1	30.2	18.8	69.8885
31236	4B	31	1	9.01848	130.9	26	15.1738	-0.52	1	1025.52	665.67	80.15	1	5	19.2	0	21	80.7692	1.2	4.61538	19.8	76.1538	15.4	59.2308	0.6	30	1.4	70	2	24.0964	6.3	75.9036	2.3	14.5	13.3	85.2564
31237	4B	31	0	9.66188	143.3	36.1	17.5798	0.68	1	976.52	704.69	49.48	0	9	25	0	27	74.7922	1.4	3.87812	25.6	70.9141	19.8	54.8476	1.2	35.2941	2.2	64.7059	4.1	33.0645	8.3	66.9355	3.8	18.7	16.7	81.4634
31238	4B	31	0	9.84531	131.5	29.7	17.1753	0.44	1	1043.71	671.86	67.45	1	7	23.7	0	22.6	76.0943	1.2	4.0404	21.4	72.0539	16.6	55.8923	0.9	32.1429	1.9	67.8571	3	29.703	7.1	70.297	3.1	18.4	13.7	81.5476
31239	4B	31	0	9.80698	140.2	39.1	19.8921	1.58	3	1006.75	697.83	39.16	0	10.3	26.3	0	28.8	73.6573	1.5	3.83632	27.3	69.821	21.1	53.9642	1.4	37.8378	2.3	62.1622	4.4	31.8841	9.4	68.1159	4.4	20.5	17.1	79.5349
31241	4B	31	1	10.4832	132.6	29.5	16.7778	-0.06	1	1002.38	547.74	161.74	1	5.9	20	0	23.6	80	1.3	4.40678	22.3	75.5932	17.3	58.6441	0.8	30.7692	1.8	69.2308	2.4	24.7423	7.3	75.2577	2.8	16.3	14.4	83.7209
31242	4A	32	0	10.9596	148.5	38.2	17.3225	0.2	1	962.6	644.3	56.96	0	8	21	0	30.2	79.0576	1.6	4.18848	28.6	74.8691	22.1	57.8534	1	28.5714	2.5	71.4286	3.8	27.9412	9.8	72.0588	3.1	14.9	18	85.3081
31243	4A	32	0	8.74743	129.1	27.1	16.2599	0.18	1	993.86	557.19	77.93	1	6.1	22.3	0	21	77.4908	1.1	4.05904	19.9	73.4317	15.4	56.8266	0.8	33.3333	1.6	66.6667	2.7	29.3478	6.5	70.6522	2.6	16.4	13.1	83.4395
31244	4A	32	0	10.4969	134.4	32.5	17.9922	0.66	1	1056.29	654.52	84.11	1	7.2	22.2	0	25.3	77.8462	1.3	4	24	73.8462	18.5	56.9231	1	33.3333	2	66.6667	3.3	28.2051	8.4	71.7949	2.9	16.5	14.9	83.7079
31245	4A	32	0	9.3525	133	35.9	20.2951	1.85	3	993.26	716.36	24.53	0	12.5	35	1	23.3	64.9025	1.2	3.34262	22.1	61.5599	17.1	47.6323	1.5	45.4545	1.8	54.5455	4.7	39.1667	7.3	60.8333	6.3	30.8	14.3	69.4175
31246	4A	32	1	11.2882	126.6	25.1	15.6605	-0.9	1	1073.33	601.52	130.88	1	4	15.8	0	21.2	84.4622	1.2	4.78088	20	79.6813	15.5	61.753	0.6	27.2727	1.6	72.7273	1.6	20.2532	6.3	79.7468	1.8	12.1	13.3	88.0795
31247	4A	32	0	10.7707	135.5	32.6	17.7557	0.48	1	1063.21	649.36	80.95	1	7.2	22.1	0	25.4	77.9141	1.3	3.98773	24.1	73.9264	18.6	57.0552	1	33.3333	2	66.6667	3.4	29.3103	8.2	70.6897	2.9	16	15.3	84.0659
31248	4A	32	1	10.976	141.6	29.9	14.9123	-1.27	1	1041.64	578.31	151.67	1	4.5	15.1	0	25.4	84.9498	1.4	4.68227	24	80.2676	18.6	62.2074	0.7	24.1379	2.2	75.8621	2	20	8	80	1.8	10.4	15.3	89.4737
31249	4A	32	1	9.48665	134.7	47.9	26.3998	2.84	4	1026.74	668.5	36.26	0	20.8	43.5	1	27.1	56.5762	1.5	3.13152	25.6	53.4447	19.8	41.3361	2.7	54	2.3	46	8.4	45.4054	10.1	54.5946	9.7	39.6	14.7	60.2459
31250	4A	32	0	10.2806	143	55.2	26.994	3.09	4	1042.26	708.48	48.5	0	20.6	37.3	1	34.6	62.6812	1.8	3.26087	32.9	59.6015	25.3	45.8333	2.8	49.1228	2.9	50.8772	8.3	41.5	11.7	58.5	9.4	32	20	68.0272
31251	4A	32	0	10.4312	144.5	29.4	14.0803	-1.8	1	1019	593.69	85.86	1	6	20.3	0	23.4	79.5918	1.2	4.08163	22.2	75.5102	17.2	58.5034	0.8	30.7692	1.8	69.2308	2.8	28.2828	7.1	71.7172	2.4	14.2	14.6	85.8824
31253	4A	32	0	10.1355	128.2	37.9	23.0602	2.37	4	989.29	576.62	56.31	0	13.6	35.8	1	24.3	64.1161	1.3	3.43008	23.1	60.9499	17.8	46.9657	1.4	41.1765	2	58.8235	5.4	41.5385	7.6	58.4615	6.7	31.2	14.7	68.6916
31254	4A	32	1	10.6064	142.1	43.2	21.3942	1.56	3	1036.93	709.5	55.17	0	12.6	29.1	0	30.6	70.8333	1.7	3.93519	28.9	66.8981	22.4	51.8519	1.7	41.4634	2.4	58.5366	4.8	30.7692	10.8	69.2308	6	25.9	17.3	74.2489
31255	4A	32	1	9.08419	139.5	28.5	14.6452	-0.88	1	1059.29	632.36	118.62	1	4.7	16.5	0	23.8	83.5088	1.3	4.5614	22.5	78.9474	17.4	61.0526	0.8	30.7692	1.8	69.2308	2	20.4082	7.8	79.5918	1.9	12	14.2	88.1988
31256	4A	32	1	9.1718	129.9	43.6	25.8386	2.84	4	1051.48	654.14	58.93	0	14.9	34.1	1	28.7	65.8257	1.6	3.66972	27.2	62.3853	21	48.1651	1.7	40.4762	2.5	59.5238	6.6	40.4908	9.7	59.5092	6.6	28.5	16.5	71.4286
31258	4A	32	1	9.34702	144.3	30.8	14.7917	-0.85	1	1013.64	697.17	57.53	0	5.7	18.4	0	25.1	81.4935	1.4	4.54545	23.7	76.9481	18.4	59.7403	0.8	29.6296	1.9	70.3704	2.4	23.7624	7.7	76.2376	2.5	13.6	15.6	86.1878
31259	4A	32	0	9.09788	134	40.6	22.6108	2.59	4	1041	687.21	53.52	0	14.1	34.8	1	26.5	65.2709	1.4	3.44828	25.1	61.8227	19.4	47.7833	1.8	46.1538	2.1	53.8462	5.8	41.4286	8.2	58.5714	6.6	28.9	16.2	71.0526
31262	4A	32	0	10.1164	142.9	29.5	14.4463	-1.4	1	977.45	623.83	39	0	5.4	18.3	0	24.1	81.6949	1.3	4.40678	22.9	77.6271	17.7	60	0.8	29.6296	1.9	70.3704	2.7	25.7143	7.8	74.2857	2	12	14.4	87.8049
31263	4A	32	0	11.5975	144.3	38.4	18.4416	0.54	1	1050.07	706.36	51.33	0	7.1	18.5	0	31.3	81.5104	1.6	4.16667	29.7	77.3437	22.9	59.6354	1.1	29.7297	2.6	70.2703	3.8	25.6757	11	74.3243	2.3	11.5	17.6	88.4422
31264	4A	32	1	10.3299	131.4	26.9	15.5798	-0.65	1	1038.55	641.24	72.84	1	4.8	17.7	0	22.2	82.5279	1.3	4.83271	20.9	77.6952	16.2	60.2231	0.7	30.4348	1.6	69.5652	1.8	21.1765	6.7	78.8235	2.2	13.8	13.8	86.25
31265	4A	32	1	9.54689	126.6	25.6	15.9725	-0.22	1	1071.69	693.64	62.79	1	5.7	22.3	0	19.9	77.7344	1.2	4.6875	18.8	73.4375	14.6	57.0313	0.6	30	1.4	70	2	27.7778	5.2	72.2222	3	18.4	13.3	81.5951
31266	4A	32	0	9.42642	137.2	36.1	19.1778	1.43	3	983.05	720.88	35.77	0	11.1	30.8	1	25	69.2521	1.3	3.60111	23.7	65.651	18.3	50.6925	1.3	40.625	1.9	59.375	4.5	36.8852	7.7	63.1148	5.3	25.5	15.5	74.5192
31267	4A	32	0	10.0041	152	32.5	14.0668	-1.7	1	944.83	761.55	29.97	0	7.5	23.1	0	25	76.9231	1.3	4	23.7	72.9231	18.3	56.3077	1	34.4828	1.9	65.5172	3.3	31.4286	7.2	68.5714	3.3	17.2	15.8	82.7225
31269	4C	30	0	10.0041	137.1	31.5	16.7585	0.18	1	1058.64	759.45	40.98	0	8.9	28.1	0	22.6	71.746	1.2	3.80952	21.4	67.9365	16.6	52.6984	1.1	40.7407	1.6	59.2593	3.4	32.6923	7	67.3077	4.3	23.6	14	76.5027
31270	4C	30	1	10.2615	134.5	30.7	16.9705	0.1	1	1011.86	676	87.4	1	5.6	18.2	0	25.1	81.759	1.4	4.56026	23.7	77.1987	18.4	59.9349	0.8	27.5862	2.1	72.4138	2.4	23.0769	8	76.9231	2.4	13.6	15.1	86.2857
31272	4C	30	1	11.4387	138.5	31.5	16.4214	-0.54	1	953.43	526.93	109.05	1	6	18.9	0	25.5	80.9524	1.4	4.44444	24.1	76.5079	18.7	59.3651	0.8	27.5862	2.1	72.4138	2.3	22.7723	7.8	77.2277	2.8	15.2	15.7	84.8649
31274	4C	30	0	10.0479	140.6	33.3	16.8451	0.2	1	1004.97	698.25	61.16	1	7.8	23.4	0	25.5	76.5766	1.3	3.9039	24.2	72.6727	18.7	56.1562	1	33.3333	2	66.6667	3.5	30.9735	7.8	69.0265	3.2	17.1	15.7	83.0688
31275	4C	30	1	9.90007	133.6	41.8	23.4187	2.21	4	1044.31	679.31	52.1	0	13.4	32.1	1	28.4	67.9426	1.6	3.82775	26.8	64.1148	20.8	49.7608	1.6	41.0256	2.3	58.9744	5.6	36.8421	9.6	63.1579	6.2	27.2	16.5	72.6872
31276	4C	30	1	10.1684	129.5	25.2	15.0266	-0.93	1	1009.21	580.62	93.35	1	5.1	20.1	0	20.1	79.7619	1.2	4.7619	18.9	75	14.7	58.3333	0.6	31.5789	1.3	68.4211	1.8	24.3243	5.6	75.6757	2.6	16.4	13.2	83.5443
31277	4C	30	1	9.9384	136.6	35.1	18.8107	0.94	1	1044.41	626.31	89.07	1	9.3	26.4	0	25.8	73.5043	1.4	3.9886	24.4	69.5157	18.9	53.8462	1.2	38.7097	1.9	61.2903	3.6	30.2521	8.3	69.7479	4.4	22.2	15.6	78
31278	4C	30	0	10.5708	136.2	26.3	14.1776	-1.76	1	1011.31	673.21	72.26	1	5.2	19.6	0	21.2	80.6084	1.1	4.18251	20.1	76.4259	15.5	58.9354	0.6	27.2727	1.6	72.7273	2.4	27.2727	6.4	72.7273	2.1	13.6	13.3	86.3636
31279	4C	30	0	9.87543	141.5	53	26.4706	3.12	4	990.55	693.55	45.55	0	21.3	40.3	1	31.6	59.6226	1.6	3.01887	30	56.6038	23.1	43.5849	2.8	49.1228	2.9	50.8772	9	46.6321	10.3	53.3679	9.7	34.6	18.4	65.4804
31281	4C	30	1	10.8446	135.2	27	14.771	-1.31	1	1051.26	633.14	72.09	1	5	18.3	0	22.1	81.8519	1.3	4.81481	20.8	77.037	16.2	60	0.6	25	1.8	75	1.9	25	5.7	75	2.4	14	14.7	85.9649
31282	4C	30	0	10.5106	135	25.3	13.882	-2	2	934.57	603.12	62.77	1	5	19.6	0	20.4	80.6324	1.1	4.34783	19.3	76.2846	14.9	58.8933	0.6	30	1.4	70	2.2	25.5814	6.4	74.4186	2.1	14.3	12.6	85.7143
31283	4C	30	1	11.1102	143.1	48.6	23.7332	1.98	3	1029.24	635.26	55.64	0	15	30.9	1	33.6	69.1358	1.8	3.7037	31.8	65.4321	24.6	50.6173	1.9	38.7755	3	61.2245	6.3	35.7955	11.3	64.2045	6.9	26.1	19.4	73.7643
31284	4C	30	0	10.0507	129.6	24.7	14.7057	-1.19	1	1054.72	624.62	85.35	1	5.7	23.1	0	19	76.9231	1	4.04858	18	72.8745	13.9	56.2753	0.7	36.8421	1.2	63.1579	2.4	30	5.6	70	2.7	18.3	12.1	81.7568
31285	4C	30	1	10.2094	131.4	30.7	17.7807	0.46	1	1039.67	591.12	122.27	1	6.6	21.5	0	24.1	78.5016	1.4	4.56026	22.8	74.2671	17.7	57.6547	1	35.7143	1.8	64.2857	2.6	25.2427	7.7	74.7573	3.1	17.7	14.6	82.4859
31286	4C	30	1	10.59	134.6	32	17.6628	0.31	1	1081	601.62	128.19	1	5.1	15.9	0	26.9	84.0625	1.5	4.6875	25.4	79.375	19.7	61.5625	0.8	25	2.4	75	2.6	21.6667	9.4	78.3333	1.8	10.5	15.1	89.3491
31287	4C	30	1	9.94114	136.1	29.8	16.0879	-0.24	1	1049.67	616.26	105.69	1	5.3	17.9	0	24.4	81.8792	1.4	4.69799	23.1	77.5168	17.9	60.0671	0.8	29.6296	1.9	70.3704	2.4	22.6415	8.2	77.3585	2.2	13	14.4	86.747
31288	4C	30	0	10.2724	137.8	39.9	21.0123	1.82	3	1018.45	648.62	43.36	0	13	32.6	1	26.9	67.4185	1.4	3.50877	25.5	63.9098	19.7	49.3734	1.5	41.6667	2.1	58.3333	5	36.4963	8.7	63.5037	6.4	28.6	16	71.4286
31289	4C	30	1	10.2587	129.5	28.7	17.1136	0.17	1	1047.29	594.26	79.78	1	5.2	18	0	23.5	81.8815	1.3	4.52962	22.2	77.3519	17.2	59.9303	0.8	29.6296	1.9	70.3704	2.2	22.9167	7.4	77.0833	2.2	13.4	14.3	86.6667
31290	4C	30	1	10.4066	130.8	26.9	15.723	-0.59	1	1081	742.07	41.1	0	4.7	17.6	0	22.2	82.5279	1.3	4.83271	20.9	77.6952	16.2	60.2231	0.7	30.4348	1.6	69.5652	1.8	21.1765	6.7	78.8235	2.2	13.5	13.8	86.25
31291	2C	36	1	8.75838	114.5	20.1	15.3315	-0.37	1	989.86	516.64	121.72	1	3.1	15.4	0	17	84.5771	1	4.97512	16	79.602	12.4	61.6915	0.4	23.5294	1.3	76.4706	1.4	23.7288	4.5	76.2712	1.3	10.4	11.2	89.6
31292	2C	36	1	6.73785	122	22.3	14.9825	-0.24	1	1009.72	583.79	87	1	4.3	19.2	0	18	80.7175	1.1	4.93274	16.9	75.7848	13.2	59.1928	0.5	29.4118	1.2	70.5882	1.8	26.8657	4.9	73.1343	1.9	13.9	11.9	86.2319
31293	3A	35	0	8.21629	129.2	34.3	20.548	2.24	4	1041.07	670.1	47.57	0	11.3	33.1	1	22.9	66.7638	1.2	3.49854	21.7	63.2653	16.8	48.9796	1.3	43.3333	1.7	56.6667	4.4	38.9381	6.9	61.0619	5.5	28	14.2	72.0812
31294	4A	32	0	10.0671	130	30	17.7515	0.66	1	1027.62	609.14	67.81	1	6.5	21.6	0	23.6	78.6667	1.2	4	22.3	74.3333	17.2	57.3333	0.9	33.3333	1.8	66.6667	3	28.0374	7.7	71.9626	2.6	15.7	14.1	84.4311
31295	4A	32	0	10.5681	131.5	23.1	13.3586	-2.54	2	953.81	747.81	43.76	0	4.3	18.6	0	18.8	81.3853	1	4.329	17.8	77.0563	13.7	59.3074	0.5	27.7778	1.3	72.2222	2	27.3973	5.3	72.6027	1.8	12.8	12.1	87.0504
31296	3A	35	0	8.49281	127.5	25.5	15.6863	-0.13	1	1032.52	607.64	85.91	1	5	19.7	0	20.5	80.3922	1.1	4.31373	19.4	76.0784	15	58.8235	0.7	30.4348	1.6	69.5652	2.4	27.5862	6.3	72.4138	1.9	13.1	12.6	86.8966
31297	3A	35	1	9.41547	132.8	27.5	15.5932	-0.38	1	1006.31	572.9	133.45	1	4.1	15.1	0	23.3	84.7273	1.3	4.72727	22	80	17.1	62.1818	0.6	22.2222	2.1	77.7778	1.8	20.9302	6.8	79.0698	1.8	11	14.4	88.8889
31298	3C	33	1	8.76386	137	32.7	17.4223	0.69	1	1022.1	669.33	76.81	1	8.2	25	0	24.5	74.9235	1.4	4.28135	23.2	70.948	18	55.0459	1	34.4828	1.9	65.5172	3.4	31.4815	7.4	68.5185	3.8	19.9	15.3	80.1047
31299	2B	37	0	6.5681	118.3	20.5	14.6482	-0.58	1	993.05	533.07	77.76	1	4.8	23.4	0	15.7	76.5854	0.8	3.90244	14.9	72.6829	11.5	56.0976	0.6	37.5	1	62.5	1.8	28.5714	4.5	71.4286	2.4	19.1	10.2	80.9524
31300	1A	41	1	7.11294	117.2	28.7	20.8942	2.34	4	1014.5	569.33	81.69	1	8.9	31.1	1	19.8	68.9895	1	3.48432	18.7	65.1568	14.5	50.5226	1.1	42.3077	1.5	57.6923	3.4	35.7895	6.1	64.2105	4.5	26.8	12.2	73.0539
31301	1A	41	1	7.04997	123.7	26.1	17.0569	0.88	1	1016.93	638.02	87.19	1	6.3	24.2	0	19.7	75.4789	1.2	4.5977	18.6	71.2644	14.5	55.5556	0.7	35	1.3	65	2.5	31.6456	5.4	68.3544	3.1	19.2	13	80.7453
31302	1A	41	1	7.12389	127.4	22.8	14.0474	-0.92	1	1036.88	567.69	127.96	1	3.6	15.6	0	19.2	84.2105	1.1	4.82456	18.1	79.386	14.1	61.8421	0.5	26.3158	1.4	73.6842	1.7	22.973	5.7	77.027	1.4	9.9	12.2	89.7059
31304	2A	38	1	7.35934	118.8	21.5	15.2337	-0.15	1	1059.86	552.98	116.19	1	4	18.5	0	17.5	81.3953	1.1	5.11628	16.4	76.2791	12.8	59.5349	0.4	23.5294	1.3	76.4706	1.6	26.2295	4.5	73.7705	1.9	13.7	11.7	86.0294
31305	1B	40	1	7.01711	112.6	19.4	15.3012	-0.06	1	972.93	504.83	65.93	1	3.4	17.3	0	16	82.4742	1	5.15464	15	77.3196	11.7	60.3093	0.4	25	1.2	75	1.4	25.9259	4	74.0741	1.6	12.7	10.8	87.0968
31306	1B	40	0	6.47775	111.5	21.9	17.6155	1.42	3	999.26	629.26	67.12	1	5.5	25	0	16.5	75.3425	0.9	4.10959	15.6	71.2329	12	54.7945	0.6	35.2941	1.1	64.7059	2.2	30.9859	4.9	69.0141	2.6	20.1	10.5	80.1527
31307	1B	40	1	6.54073	119.2	20	14.0759	-0.85	1	981.74	530.71	99.22	1	4.3	21.2	0	15.8	79	1	5	14.8	74	11.5	57.5	0.4	30.7692	0.9	69.2308	1.4	28	3.6	72	2.4	17.5	11.2	82.3529
31308	1B	40	0	6.23135	122.2	21.5	14.3978	-0.75	1	1006.81	643.95	48.76	0	4.9	23	0	16.6	77.2093	0.9	4.18605	15.7	73.0233	12.1	56.2791	0.6	33.3333	1.2	66.6667	2	30.7692	4.5	69.2308	2.3	17.6	10.9	82.5758
31310	1C	39	0	6.39288	114.3	20.5	15.6914	0.23	1	933.02	545.95	63.43	1	4.3	20.9	0	16.2	79.0244	0.9	4.39024	15.3	74.6341	11.9	58.0488	0.6	33.3333	1.2	66.6667	2	30.7692	4.5	69.2308	1.8	14.8	10.5	85.3659
31311	2A	38	1	7.83573	122.4	26.9	17.9552	1.13	3	974.9	605.67	45.28	0	8	29.8	0	18.9	70.2602	1.1	4.08922	17.8	66.171	13.8	51.3011	0.8	40	1.2	60	2.9	36.7089	5	63.2911	4.3	25.2	12.8	74.8538
31312	2A	38	0	7.39767	123.5	20.2	13.2439	-1.96	1	1023.55	571.76	96.62	1	3.5	17.4	0	16.7	82.6733	0.9	4.45545	15.8	78.2178	12.2	60.396	0.4	23.5294	1.3	76.4706	1.8	26.8657	4.9	73.1343	1.3	11.2	10.6	89.0756
31313	2A	38	0	7.45791	131.4	31.8	18.4177	1.62	3	1029.55	619.24	42.97	0	8.5	26.6	0	23.4	73.5849	1.3	4.08805	22	69.1824	17.1	53.7736	1	37.037	1.7	62.963	3.5	31.8182	7.5	68.1818	3.9	21.5	14.2	78.453
31315	2A	38	0	7.11294	119.5	22.4	15.686	0.13	1	1071.43	689.24	42.19	0	5.6	24.9	0	16.8	75	0.9	4.01786	15.9	70.9821	12.3	54.9107	0.7	38.8889	1.1	61.1111	2.2	31.8841	4.7	68.1159	2.7	19.8	11	80.292
31316	2A	38	1	6.76249	117.2	22.9	16.6717	0.74	1	1026.91	658.88	85.81	1	5.8	25.5	0	17.1	74.6725	1	4.36681	16	69.869	12.5	54.5852	0.6	40	0.9	60	2.2	32.3529	4.6	67.6471	3.1	21.4	11.5	78.7671
31317	2A	38	0	7.90965	121.9	21.5	14.4688	-0.92	1	977.76	625.88	56.1	0	5.1	23.7	0	16.4	76.2791	0.9	4.18605	15.5	72.093	12	55.814	0.6	37.5	1	62.5	2	29.8507	4.7	70.1493	2.5	18.9	10.7	81.0606
31318	2A	38	1	7.3347	119.4	21	14.7303	-0.47	1	1012.64	565.25	103.5	1	4	18.8	0	17.1	81.4286	1	4.7619	16	76.1905	12.5	59.5238	0.4	26.6667	1.1	73.3333	1.6	25.8065	4.6	74.1935	1.9	14.4	11.5	85.8209
31319	2A	38	0	6.6475	117.5	21.4	15.5002	0.06	1	1044.95	653.79	46.08	0	4.8	22.6	0	16.5	77.1028	0.9	4.20561	15.6	72.8972	12.1	56.5421	0.6	33.3333	1.2	66.6667	2	30.303	4.6	69.697	2.2	16.9	10.8	83.0769
31320	2A	38	0	7.50992	133.7	42.7	23.8872	3.62	4	963.71	577.05	49.11	0	17.2	40.2	1	25.6	59.9532	1.3	3.0445	24.2	56.6745	18.7	43.7939	2.4	53.3333	2.1	46.6667	6.7	44.9664	8.2	55.0336	8.1	34.6	15.3	65.3846
31322	2A	38	1	7.34292	132	25.4	14.5776	-0.57	1	992.38	506.26	121.72	1	4.7	18.6	0	20.7	81.4961	1.2	4.72441	19.5	76.7717	15.1	59.4488	0.6	27.2727	1.6	72.7273	2	24.3902	6.2	75.6098	2.1	13.8	12.9	86
31323	2A	38	0	7.21424	125	33.2	21.248	2.8	4	979.61	585.28	56.11	0	9.2	27.6	0	24.1	72.5904	1.3	3.91566	22.8	68.6747	17.6	53.012	1.2	37.5	2	62.5	3.8	33.0435	7.7	66.9565	4.1	22.1	14.4	77.8378
31324	2A	38	0	8.12047	115	18.5	13.9887	-1.36	1	1034.33	545.07	73.33	1	4.2	22.6	0	14.3	77.2973	0.8	4.32432	13.5	72.973	10.5	56.7568	0.4	30.7692	0.9	69.2308	1.6	30.1887	3.7	69.8113	2.1	18	9.6	82.0513
31325	2A	38	1	7.72348	116.3	19.8	14.6388	-0.59	1	1065.9	567.05	86.47	1	3.5	17.7	0	16.3	82.3232	1	5.05051	15.3	77.2727	12	60.6061	0.4	28.5714	1	71.4286	1.4	24.5614	4.3	75.4386	1.7	13.1	11.1	86.7188
31326	2A	38	0	7.42231	128	27.7	16.9067	0.84	1	990.52	531.05	61.52	1	7.6	27.3	0	20.1	72.5632	1.1	3.97112	19.1	68.9531	14.7	53.0686	0.9	37.5	1.5	62.5	3	33.7079	5.9	66.2921	3.7	22.3	12.7	77.439
31327	2A	38	1	7.61944	121.2	24.5	16.6786	0.61	1	1028.33	655.14	58.5	0	6	24.4	0	18.5	75.5102	1.1	4.4898	17.4	71.0204	13.5	55.102	0.6	33.3333	1.2	66.6667	2.2	30.137	5.1	69.863	3.1	20.2	12.3	79.8701
31328	2A	38	1	8.50924	127.2	21.5	13.2881	-1.75	1	1015.71	581.5	88.74	1	3.5	16.4	0	18	83.7209	1.1	5.11628	16.9	78.6046	13.2	61.3953	0.4	23.5294	1.3	76.4706	1.4	23.7288	4.5	76.2712	1.7	12.4	12.2	87.7698
31331	2A	38	0	8.13415	125	22.5	14.4	-1.02	1	940.21	610.88	54.93	0	4.9	21.8	0	17.6	78.2222	0.9	4	16.7	74.2222	12.9	57.3333	0.6	33.3333	1.2	66.6667	2	28.169	5.1	71.831	2.3	16.6	11.3	83.0882
31332	2A	38	1	8.73648	128.6	24.1	14.5725	-0.85	1	919.69	496.48	125.07	1	4	16.4	0	20.2	83.8174	1.2	4.97925	19	78.8382	14.8	61.4108	0.6	28.5714	1.5	71.4286	1.8	24.6575	5.5	75.3425	1.6	11.2	13.1	89.1156
31333	2A	38	1	8.05749	129.4	27.2	16.2443	0.29	1	1055.45	630.67	110	1	5.4	20	0	21.7	79.7794	1.2	4.41176	20.5	75.3676	15.9	58.4559	0.7	30.4348	1.6	69.5652	2.4	26.6667	6.6	73.3333	2.4	15	13.6	85
31334	2A	38	1	8.03833	118.5	21.4	15.2397	-0.26	1	1071.86	639.52	82.95	1	4.2	19.8	0	17.2	80.3738	1	4.6729	16.1	75.2336	12.6	58.8785	0.5	31.25	1.1	68.75	1.6	27.1186	4.3	72.8814	2.1	15.3	11.8	84.8921
31335	2A	38	0	7.60301	122.6	24.7	16.433	0.52	1	1009.05	686.6	33.52	0	6.7	27	0	18	72.8745	1	4.04858	17.1	69.2308	13.2	53.4413	0.8	38.0952	1.3	61.9048	2.6	34.2105	5	65.7895	3.3	21.6	11.8	78.1457
31336	2A	38	1	8.27652	125.4	23.3	14.817	-0.57	1	976.17	576.31	100.5	1	4.2	18	0	19.1	81.9743	1.1	4.72103	18	77.2532	14	60.0858	0.6	31.5789	1.3	68.4211	1.7	23.6111	5.5	76.3889	1.9	13.5	12.3	86.6197
31337	2C	36	0	6.7488	117.5	20.2	14.6311	-0.61	1	1008.55	611.55	61.35	1	4.9	24.4	0	15.3	75.7426	0.8	3.9604	14.4	71.2871	11.2	55.4455	0.6	37.5	1	62.5	1.9	32.2034	4	67.7966	2.5	19.4	10.3	80.4688
31338	2C	36	1	7.69884	129.5	24.1	14.3707	-0.76	1	1060.74	601.52	73.22	1	4.9	20.5	0	19.1	79.2531	1.1	4.56432	18	74.6888	14	58.0913	0.6	31.5789	1.3	68.4211	1.9	27.9412	4.9	72.0588	2.5	15.9	13	83.871
31339	2C	36	0	7.20055	124.6	39.8	25.6358	4.46	4	972.48	663.93	46.17	0	16.8	42.2	1	23	57.7889	1.2	3.01508	21.8	54.7739	16.8	42.2111	2.2	53.6585	1.9	46.3415	6.5	46.4286	7.5	53.5714	8.2	37.5	13.6	62.3853
31340	2C	36	1	7.82752	123.2	21	13.8356	-1.18	1	1047.2	592.22	103.83	1	3.4	16.2	0	17.6	83.8095	1.1	5.2381	16.6	79.0476	12.9	61.4286	0.4	23.5294	1.3	76.4706	1.4	23.3333	4.6	76.6667	1.5	11.1	11.8	88.7218
31341	2C	36	1	8.22998	121	24.4	16.6655	0.46	1	1081	689.5	74.08	1	4.3	17.5	0	20.1	82.3771	1.2	4.91803	18.9	77.459	14.7	60.2459	0.6	28.5714	1.5	71.4286	1.8	23.3766	5.9	76.6234	1.8	12.7	12.6	87.5
31343	1B	40	1	6.76523	124.4	31.5	20.3549	2.25	4	970.86	438.93	96.38	1	9.1	28.9	0	22.4	71.1111	1.3	4.12698	21.1	66.9841	16.4	52.0635	1.1	42.3077	1.5	57.6923	4	35.7143	7.2	64.2857	4.1	22.9	13.7	76.9663
31344	3B	34	0	8.3258	134.5	29.1	16.086	0.16	1	1042.14	615.29	65.24	1	5.6	19.4	0	23.4	80.4124	1.2	4.12371	22.2	76.2887	17.2	59.1065	0.8	30.7692	1.8	69.2308	2.8	25.9259	8	74.0741	2	13	13.6	87.1795
31345	1B	40	0	6.48597	116.9	25.3	18.5136	1.89	3	1070.62	655.79	71.88	1	6.8	26.7	0	18.6	73.5178	1	3.95257	17.6	69.5652	13.6	53.7549	0.8	34.7826	1.5	65.2174	2.8	33.7349	5.5	66.2651	3.2	21.7	11.7	78.5235
31346	1C	39	1	6.423	109.5	17.7	14.762	-0.36	1	933.88	512.62	105.98	1	3.1	17.4	0	14.6	82.4859	0.9	5.08475	13.7	77.4011	10.7	60.452	0.3	25	0.9	75	1.2	25.5319	3.5	74.4681	1.5	12.9	10.2	87.1795
31347	1C	39	1	6.23409	110.9	22.3	18.1318	1.5	3	960.17	544.93	71.17	1	5.8	26.1	0	16.5	73.991	1	4.48431	15.5	69.5067	12	53.8117	0.5	35.7143	0.9	64.2857	2.2	33.8462	4.3	66.1538	3.1	21.6	11.2	78.3217
31348	1C	39	1	6.88022	116.5	20.3	14.957	-0.27	1	1047.21	724.12	66.38	1	4.3	21.3	0	16	78.8177	1	4.92611	15	73.8916	11.7	57.6355	0.4	30.7692	0.9	69.2308	1.6	30.1887	3.7	69.8113	2.3	16.9	11.4	83.2117
31349	1C	39	0	6.5462	113.2	17.6	13.7347	-1.37	1	1005.98	549.17	65.66	1	3.7	20.8	0	13.9	78.9773	0.9	5.11364	13	73.8636	10.2	57.9545	0.4	40	0.6	60	1.1	29.7297	2.6	70.2703	2.3	17.4	10.7	82.3077
31350	1C	39	1	5.98768	111.7	18.9	15.148	-0.08	1	1056.31	609.86	114.62	1	4.2	22.5	0	14.7	77.7778	0.9	4.7619	13.7	72.4868	10.7	56.6138	0.4	36.3636	0.7	63.6364	1.5	31.25	3.3	68.75	2.4	18.3	10.7	81.6794
31351	2A	38	1	6.69405	120.5	21.9	15.0824	-0.16	1	1043.21	621.81	89.33	1	4.5	20.4	0	17.5	79.9087	1	4.56621	16.4	74.8858	12.8	58.4475	0.5	31.25	1.1	68.75	1.8	28.125	4.6	71.875	2.1	15.4	11.8	84.8921
31352	2A	38	0	9.05955	123.5	23	15.0797	-0.67	1	1015.12	543.48	70.38	1	5	21.6	0	18	78.2609	1	4.34783	17.1	74.3478	13.2	57.3913	0.6	31.5789	1.3	68.4211	2.2	30.5556	5	69.4444	2.2	15.6	11.7	84.1727
31353	1B	40	1	6.30801	117.1	18.5	13.4914	-1.3	1	1046.43	510.36	96.34	1	3.4	18.5	0	15.1	81.6216	0.9	4.86486	14.1	76.2162	11	59.4595	0.4	36.3636	0.7	63.6364	1.2	24.4898	3.7	75.5102	1.8	14.7	10.6	85.4839
31358	2A	38	0	7.87953	131.3	32	18.5618	1.56	3	1081	658.24	51.5	0	8.9	27.8	0	23.1	72.1875	1.2	3.75	21.9	68.4375	16.9	52.8125	1.1	37.931	1.8	62.069	3.6	33.6449	7.1	66.3551	4.1	22.5	14.2	77.5956
31361	1C	39	0	6.1191	121.5	22.1	14.9706	-0.27	1	862.34	477.42	57.67	0	5.1	23.2	0	17	76.9231	0.9	4.0724	16.1	72.8507	12.4	56.1086	0.6	33.3333	1.2	66.6667	2.1	30	4.9	70	2.4	18.1	10.9	81.9549
31362	2C	36	1	8.84052	122.9	21.7	14.3667	-1.01	1	894.75	411.58	113.58	1	4.1	18.8	0	17.7	81.5668	1.1	5.06912	16.6	76.4977	12.9	59.447	0.5	29.4118	1.2	70.5882	1.5	25.8621	4.3	74.1379	2.1	14.7	12.2	85.3147
31363	4A	32	1	11.5373	138.9	26	13.4762	-2.52	2	1023.57	588.43	120.52	1	4.3	16.5	0	21.7	83.4615	1.2	4.61538	20.4	78.4615	15.9	61.1538	0.7	30.4348	1.6	69.5652	1.4	18.6667	6.1	81.3333	2.2	13.6	14	86.4198
31364	4B	31	1	10.9405	136.9	31.6	16.8609	-0.15	1	1030.45	649.31	76.02	1	6.6	20.7	0	25.1	79.4304	1.4	4.43038	23.7	75	18.4	58.2278	1	34.4828	1.9	65.5172	2.6	24.7619	7.9	75.2381	3.1	16.9	15.2	83.0601
31365	4B	31	1	11.7974	135.6	54.9	29.8575	2.79	4	1067.36	619.05	82.4	1	23.4	42.6	1	31.5	57.377	1.7	3.09654	29.8	54.2805	23.1	42.0765	3	51.7241	2.8	48.2759	9.3	43.0556	12.3	56.9444	11.2	40.5	16.4	59.4203
31366	1A	41	1	6.29979	122.5	23.3	15.5269	0.14	1	981.38	539.52	109.5	1	4.8	20.7	0	18.5	79.3991	1.1	4.72103	17.4	74.6781	13.6	58.3691	0.6	33.3333	1.2	66.6667	2	27.027	5.4	72.973	2.2	15.4	12	84.507
31370	4B	31	1	12.6982	141	32.3	16.2467	-1.08	1	1033.45	729.45	52	0	6	18.5	0	26.3	81.4241	1.5	4.64396	24.9	77.0898	19.3	59.7523	0.8	26.6667	2.2	73.3333	2.2	21.5686	8	78.4314	2.9	15.4	16.2	84.8168
31371	1B	40	1	6.40383	111.6	21	16.8613	0.88	1	1017.57	550.17	100.74	1	6.1	29	0	14.9	70.9524	0.9	4.28571	14	66.6667	10.9	51.9048	0.5	41.6667	0.7	58.3333	1.8	34.6154	3.4	65.3846	3.7	25.6	10.8	74.4828
31372	1B	40	0	6.67214	124.9	31.1	19.9359	2.49	4	1011.86	509.67	90.43	1	9.6	30.7	1	21.5	69.1318	1.1	3.53698	20.4	65.5949	15.8	50.8039	1.3	44.8276	1.6	55.1724	3.8	37.6238	6.3	62.3762	4.5	25.1	13.5	75
31373	1B	40	1	6.75975	117.9	19.8	14.2442	-0.74	1	1045.43	582.57	97.04	1	4.5	22.7	0	15.3	77.2727	1	5.05051	14.4	72.7273	11.2	56.5657	0.4	36.3636	0.7	63.6364	1.4	25.9259	4	74.0741	2.6	19.5	10.7	80.4511
31374	1B	40	1	6.94867	112.9	18.5	14.5139	-0.57	1	1051.56	612.64	76.2	1	3.7	20.2	0	14.8	80	0.9	4.86486	13.9	75.1351	10.8	58.3784	0.4	36.3636	0.7	63.6364	1.4	28	3.6	72	2	16.3	10.5	84
31376	1B	40	0	6.63655	117.5	21.9	15.8624	0.32	1	1079.88	645.71	54.43	0	4.9	22.4	0	17	77.6256	1	4.56621	16	73.0594	12.4	56.621	0.5	33.3333	1	66.6667	1.9	30.6452	4.3	69.3548	2.5	17.7	11.6	82.2695
31377	1B	40	0	6.61465	114.2	22.5	17.2524	1.2	3	980.55	649.33	50.88	0	6.8	30.1	1	15.8	70.2222	0.9	4	14.9	66.2222	11.5	51.1111	0.7	41.1765	1	58.8235	2.4	36.3636	4.2	63.6364	3.6	25.2	10.6	74.6479
31378	1B	40	1	6.44216	116.6	20.7	15.2256	-0.05	1	988.28	548.9	79.29	1	4.5	21.7	0	16.2	78.2609	1	4.83092	15.2	73.4299	11.8	57.0048	0.4	30.7692	0.9	69.2308	1.6	27.5862	4.2	72.4138	2.4	17.6	11.1	82.2222
31379	1B	40	1	7.70157	123	19.5	12.8892	-1.94	1	916.6	566.29	68.91	1	3.4	17.4	0	16.1	82.5641	1	5.12821	15.1	77.4359	11.8	60.5128	0.4	28.5714	1	71.4286	1.2	24	3.8	76	1.8	13.8	11.4	86.3636
31380	1B	40	1	6.25873	111.1	19.6	15.8792	0.36	1	1026.76	635.81	55.26	0	3.5	17.7	0	16.1	82.1429	1	5.10204	15.1	77.0408	11.8	60.2041	0.4	28.5714	1	71.4286	1.6	26.6667	4.4	73.3333	1.5	12	10.7	87.7049
31381	1B	40	1	6.58453	110.2	18.1	14.9044	-0.27	1	1065.12	541.86	104.81	1	3.9	21.6	0	14.2	78.453	0.9	4.97238	13.3	73.4807	10.4	57.4586	0.4	36.3636	0.7	63.6364	1.2	29.2683	2.9	70.7317	2.3	18	10.5	82.0313
31382	2B	37	1	9.27584	131.3	26	15.0815	-0.64	1	1046.07	624.5	91.14	1	4.5	17.1	0	21.6	83.0769	1.2	4.61538	20.3	78.0769	15.8	60.7692	0.6	27.2727	1.6	72.7273	1.8	21.4286	6.6	78.5714	1.9	12.6	13.4	87.5817
31383	2B	37	0	8.08214	121	21.5	14.6848	-0.78	1	1047.71	606.67	109.24	1	5.1	23.8	0	16.4	76.2791	0.9	4.18605	15.5	72.093	12	55.814	0.6	37.5	1	62.5	2	30.7692	4.5	69.2308	2.5	18.8	10.8	81.203
31384	2B	37	1	8.41068	123.9	24.6	16.0248	0.1	1	1044.4	529.36	112.21	1	4.3	17.4	0	20.3	82.5203	1.2	4.87805	19.1	77.6423	14.9	60.5691	0.6	28.5714	1.5	71.4286	2	24.0964	6.3	75.9036	1.7	12.1	12.5	88.0282
31386	2B	37	1	7.44695	122.4	24.9	16.6202	0.61	1	1012.36	531.48	94.72	1	6.3	25.5	0	18.5	74.2972	1.1	4.41767	17.4	69.8795	13.6	54.6185	0.7	38.8889	1.1	61.1111	2.3	31.0811	5.1	68.9189	3.4	21.5	12.3	78.3439
31387	3A	35	1	10.1547	129.8	28.9	17.1533	0.21	1	1020.9	569.55	64.03	1	5.4	18.5	0	23.6	81.6609	1.3	4.49827	22.2	76.8166	17.3	59.8616	0.8	29.6296	1.9	70.3704	2.3	24.2105	7.2	75.7895	2.4	14	14.5	85.7988
31388	3A	35	1	10.0123	141.7	29.7	14.7917	-1.03	1	1081	705.45	76.12	1	6	20.1	0	23.7	79.798	1.3	4.3771	22.4	75.4209	17.3	58.2492	0.9	36	1.6	64	2	21.7391	7.2	78.2609	3	16.8	14.9	83.2402
31390	3B	34	1	8.43806	130.1	27.4	16.1881	0.19	1	1007.28	529.76	137.58	1	4.3	15.8	0	23.1	84.3066	1.3	4.74453	21.8	79.562	16.9	61.6788	0.7	26.9231	1.9	73.0769	2.3	22.1154	8.1	77.8846	1.4	9.5	13.1	90.3448
31391	3B	34	0	7.8987	127.8	35.4	21.6741	2.71	4	1061.79	757.45	27.74	0	13.2	37.3	1	22.2	62.7119	1.2	3.38983	21	59.322	16.2	45.7627	1.8	51.4286	1.7	48.5714	4.4	36.6667	7.6	63.3333	6.9	34.9	13	65.3266
31392	3B	34	1	9.36345	133.5	32.5	18.2356	0.88	1	1007.36	558.29	99.53	1	7.5	23.2	0	25	76.9231	1.4	4.30769	23.6	72.6154	18.3	56.3077	0.9	31.0345	2	68.9655	3.2	29.9065	7.5	70.0935	3.4	18	15.5	82.0106
31393	3B	34	0	7.8768	119.9	22.4	15.5815	-0.09	1	1055.79	604.5	64.57	1	5.1	22.6	0	17.3	77.2321	0.9	4.01786	16.4	73.2143	12.7	56.6964	0.6	33.3333	1.2	66.6667	2.2	30.137	5.1	69.863	2.3	17.1	11.1	82.8358
31394	3B	34	1	9.13347	128.1	26	15.8444	-0.18	1	1068.02	650.71	61.93	1	5.1	19.5	0	20.9	80.3846	1.2	4.61538	19.7	75.7692	15.3	58.8462	0.6	28.5714	1.5	71.4286	2	24.3902	6.2	75.6098	2.4	15.6	13.1	84.5161
31395	3B	34	1	9.63176	127.6	26.1	16.0302	-0.21	1	1044.74	534.5	151.57	1	5	19.3	0	21.1	80.8429	1.2	4.5977	19.8	75.8621	15.4	59.0038	0.6	28.5714	1.5	71.4286	2	23.8095	6.4	76.1905	2.4	15.2	13.2	84.6154
31396	3B	34	1	9.58248	129.2	32.6	19.5296	1.28	3	989.21	430.95	117.57	1	6.5	19.9	0	26.1	80.0614	1.4	4.29448	24.7	75.7669	19.1	58.589	0.7	21.2121	2.6	78.7879	3.2	26.6667	8.8	73.3333	2.6	14.9	14.7	84.9711
31397	3B	34	0	8.67899	130.9	24.5	14.2984	-1.2	1	1078.95	707.93	60.83	1	4.8	19.6	0	19.7	80.4082	1	4.08163	18.7	76.3265	14.4	58.7755	0.6	30	1.4	70	2.2	25.8824	6.3	74.1176	2	14	12	85.7143
31398	3B	34	1	8.59138	136.4	28.1	15.1035	-0.47	1	1067.64	676.45	46.53	0	4.8	17.1	0	23.3	82.9181	1.3	4.62633	22	78.2918	17.1	60.8541	0.7	28	1.8	72	2.3	23.9583	7.3	76.0417	1.8	11.5	14.2	88.75
31400	4A	32	1	11.6468	136.2	31.9	17.1964	-0.24	1	1014.88	643	70.71	1	5.9	18.4	0	26	81.5047	1.4	4.38871	24.6	77.116	19.1	59.8746	0.8	27.5862	2.1	72.4138	2.4	22.0183	8.5	77.9817	2.7	14.7	15.4	85.0829
31403	4A	32	0	10.319	147.1	61.2	28.283	3.32	4	1032.19	711.02	37.78	0	23.1	37.7	1	38.1	62.2549	2	3.26797	36.2	59.1503	27.9	45.5882	3.5	51.4706	3.3	48.5294	8.2	36.1233	14.5	63.8767	11.4	35.9	20.3	64.0379
31404	4A	32	1	11.6359	132.6	24.8	14.1047	-2.08	2	1025.83	653.12	83.19	1	3.5	14	0	21.3	85.8871	1.2	4.83871	20.1	81.0484	15.6	62.9032	0.6	27.2727	1.6	72.7273	1.4	17.9487	6.4	82.0513	1.6	10.6	13.3	89.2617
31405	3A	35	1	9.90828	134.8	47.7	26.2506	2.72	4	985.05	555	50.79	0	16.8	35.2	1	30.9	64.7799	1.7	3.56394	29.3	61.4256	22.6	47.3795	2	42.5532	2.7	57.4468	7.4	40.2174	11	59.7826	7.4	30	17.2	69.9187
31406	1A	41	1	6.57906	117.2	21.2	15.4341	0.06	1	1052.81	573.67	98.34	1	4.8	22.5	0	16.4	77.3585	1	4.71698	15.4	72.6415	12	56.6038	0.5	35.7143	0.9	64.2857	1.8	31.0345	4	68.9655	2.5	18.1	11.5	82.1429
31407	1A	41	1	7.48802	119.5	27.6	19.3274	1.73	3	1017.6	480.5	115.62	1	7.5	27.3	0	20.1	72.8261	1.2	4.34783	18.9	68.4783	14.7	53.2609	0.8	38.0952	1.3	61.9048	3	32.967	6.1	67.033	3.7	22.7	12.7	77.439
31409	1A	41	1	6.67214	116.1	18.9	14.0216	-0.9	1	1029.43	538.29	86.08	1	3.2	16.8	0	15.8	83.5979	1	5.29101	14.8	78.3069	11.5	60.8466	0.4	28.5714	1	71.4286	1.4	25.4545	4.1	74.5455	1.5	12	10.6	87.6033
31412	1A	41	1	7.06092	116.6	21.8	16.0346	0.35	1	1035.12	544.74	85.07	1	4	18.2	0	17.8	81.6514	1.1	5.04587	16.8	77.0642	13	59.633	0.5	31.25	1.1	68.75	1.8	26.4706	5	73.5294	1.7	12.6	11.7	87.3134
31414	1A	41	1	7.01164	120.4	21.9	15.1074	-0.18	1	1081	534.71	118.72	1	4	18.3	0	17.9	81.7352	1.1	5.02283	16.8	76.7123	13.1	59.8174	0.5	27.7778	1.3	72.2222	1.7	25.3731	5	74.6269	1.8	13.4	11.6	86.5672
31415	1B	40	1	7.01711	119.4	21	14.7303	-0.43	1	1040.12	522.26	119.33	1	4.1	19.5	0	16.9	80.4762	1	4.7619	15.9	75.7143	12.4	59.0476	0.4	28.5714	1	71.4286	1.6	27.1186	4.3	72.8814	2.1	15.2	11.6	84.6715
31416	1C	39	1	7.17591	119.4	28	19.6404	1.91	3	1037.79	528.45	111.05	1	7.9	28.1	0	20.1	71.7857	1.2	4.28571	18.9	67.5	14.7	52.5	0.9	39.1304	1.4	60.8696	3.1	34.4444	5.9	65.5556	3.9	23.3	12.8	76.6467
31417	1C	39	0	6.51608	113.7	20.5	15.8574	0.34	1	1037.88	497.38	111.69	1	4.8	23.4	0	15.7	76.5854	0.8	3.90244	14.8	72.1951	11.5	56.0976	0.6	37.5	1	62.5	2	30.7692	4.5	69.2308	2.3	18.3	10.2	81.6
31418	1C	39	1	10.3053	148.9	34.9	15.7411	-0.55	1	1021.74	560.52	114.79	1	7.8	22.2	0	27.2	77.937	1.5	4.29799	25.7	73.639	19.9	57.0201	1.2	37.5	2	62.5	2.8	25	8.4	75	3.8	18.4	16.8	81.5534
31422	2B	37	0	7.58932	127.5	26.4	16.2399	0.4	1	1005.31	526.74	85.26	1	5.6	21.4	0	20.7	78.4091	1.1	4.16667	19.6	74.2424	15.2	57.5758	0.8	33.3333	1.6	66.6667	2.6	28.2609	6.6	71.7391	2.3	15.4	12.6	84.5638
31424	3A	35	1	10.1903	140.6	35.3	17.8568	0.51	1	1014.31	657.33	98.17	1	6.4	18.2	0	28.9	81.8697	1.6	4.53258	27.3	77.3371	21.1	59.7734	0.9	26.4706	2.5	73.5294	3	23.8095	9.6	76.1905	2.5	12.8	16.8	87.0466
31425	3B	34	1	8.54483	140.9	56.6	28.5098	3.58	4	1010.95	483.86	97.48	1	20.8	36.8	1	35.8	63.2509	1.9	3.35689	33.9	59.894	26.2	46.2898	2.4	40.678	3.5	59.322	9.9	41.7722	13.8	58.2278	8.6	31.6	18.5	68.2657
31426	3B	34	1	10.256	138.1	28.5	14.9437	-1.01	1	1033.67	566.14	89.29	1	5	17.5	0	23.5	82.4561	1.3	4.5614	22.2	77.8947	17.2	60.3509	0.8	32	1.7	68	2	21.5054	7.3	78.4946	2.3	13.7	14.5	86.3095
31427	3B	34	1	8.26831	117.7	20.8	15.0145	-0.45	1	1007.79	455.9	122.59	1	3.7	17.5	0	17.2	82.6923	1	4.80769	16.1	77.4039	12.6	60.5769	0.4	26.6667	1.1	73.3333	1.4	21.2121	5.2	78.7879	1.7	13.7	10.9	86.5079
31428	3B	34	0	9.18275	125.2	35.1	22.3923	2.51	4	1033.29	734.9	32.64	0	12.9	36.8	1	22.2	63.2479	1.2	3.4188	21	59.8291	16.2	46.1539	1.5	46.875	1.7	53.125	5	42.0168	6.9	57.9832	6.4	32.1	13.6	68
31429	3B	34	0	8.35044	122.2	25.9	17.3443	0.88	1	1044.74	610.21	91.19	1	7	26.8	0	19	73.3591	1	3.861	18	69.4981	13.9	53.668	0.9	40.9091	1.3	59.0909	2.8	32.9412	5.7	67.0588	3.4	22.2	11.9	77.7778
31430	3C	33	1	9.14168	127.3	26	16.0441	-0.07	1	1059.41	636.38	93.69	1	4.5	17.3	0	21.5	82.6923	1.2	4.61538	20.3	78.0769	15.7	60.3846	0.6	26.087	1.7	73.913	2	22.9885	6.7	77.0115	1.9	12.6	13.2	87.4172
31431	3C	33	0	8.62149	124.4	37.1	23.9736	3.1	4	1037.76	740.38	38.81	0	14.4	38.9	1	22.6	60.9164	1.2	3.2345	21.5	57.9515	16.6	44.7439	1.8	50	1.8	50	5.7	44.8819	7	55.1181	7	33.4	13.8	66.3462
31433	3C	33	1	8.46543	124.9	28.2	18.0769	1.03	3	1018.55	593.43	72.05	1	7.3	25.8	0	20.9	74.1135	1.2	4.25532	19.7	69.8582	15.3	54.2553	0.8	36.3636	1.4	63.6364	2.8	31.8182	6	68.1818	3.6	21.2	13.5	78.9474
31434	3C	33	0	10.1821	141.6	30.1	15.012	-0.98	1	1055.45	763.53	46.25	0	6.2	20.7	0	23.9	79.402	1.3	4.31894	22.6	75.0831	17.5	58.1395	0.8	30.7692	1.8	69.2308	2.9	28.7129	7.2	71.2871	2.5	14.4	14.8	85.5491
31436	4A	32	1	11.1075	137.6	34.1	18.0102	0.3	1	1065	562.83	88.5	1	6.9	20.2	0	27.2	79.7654	1.5	4.39883	25.7	75.3666	19.9	58.3578	1	30.303	2.3	69.697	2.8	24.5614	8.6	75.4386	3.2	16.2	16.3	83.5897
31437	4A	32	0	10.8145	136.5	32.9	17.6576	0.41	1	1042.41	668.21	79.29	1	7.9	24	0	25	75.9878	1.3	3.95137	23.7	72.0365	18.3	55.6231	1	34.4828	1.9	65.5172	3.4	29.5652	8.1	70.4348	3.5	18.6	15.1	81.1828
31438	4A	32	1	11.2717	138.3	29.3	15.3187	-1.1	1	1070.26	664.21	86.71	1	4.4	15	0	24.9	84.9829	1.4	4.77816	23.5	80.2048	18.2	62.116	0.8	27.5862	2.1	72.4138	1.8	18.75	7.8	81.25	1.8	10.7	15.2	89.4118
31439	4B	31	0	10.7324	134.3	27.5	15.2469	-0.97	1	981	588.38	51.52	0	5	18.1	0	22.5	81.8182	1.2	4.36364	21.3	77.4545	16.5	60	0.7	29.1667	1.7	70.8333	2.4	24	7.6	76	1.8	12	13.2	88
31440	4B	31	0	9.30048	118.7	23.7	16.8208	0.37	1	1000.57	603.48	96.67	1	6.5	27.4	0	17.2	72.5738	0.9	3.79747	16.3	68.7764	12.6	53.1646	0.7	36.8421	1.2	63.1579	2.6	35.6164	4.7	64.3836	3.2	22	11.4	78.0822
31441	4B	31	1	10.2177	132.6	27.6	15.6972	-0.55	1	1051.5	614.6	95.78	1	4	14.3	0	23.6	85.5072	1.3	4.71014	22.3	80.7971	17.3	62.6812	0.6	23.0769	2	76.9231	1.9	20	7.6	80	1.4	9.3	14	90.9091
31442	4B	31	1	9.45927	132.2	35.4	20.2554	1.52	3	1081	692.83	74.24	1	11.3	31.8	1	24.2	68.3616	1.4	3.9548	22.8	64.4068	17.7	50	1.3	41.9355	1.8	58.0645	4.2	36.2069	7.4	63.7931	5.7	27.5	14.9	72.3301
31443	4B	31	1	10.6749	145.5	59.4	28.0582	2.81	4	989.88	650.31	58.24	0	24.2	40.8	1	35.2	59.2593	1.9	3.19865	33.3	56.0606	25.8	43.4343	3.3	51.5625	3.1	48.4375	9.9	41.5966	13.9	58.4034	11.1	37.9	18.1	61.9863
31445	4B	31	0	10.7734	136.7	33.1	17.713	0.46	1	1021.55	671.64	58.72	0	9	27.3	0	24.1	72.8097	1.3	3.92749	22.8	68.8822	17.6	53.1722	1.1	39.2857	1.7	60.7143	3.5	30.7018	7.9	69.2982	4.4	23.4	14.4	76.5957
31446	4B	31	0	10.8638	140	33	16.8367	-0.01	1	1024.38	676.6	75.9	1	9	27.3	0	24	72.7273	1.3	3.93939	22.7	68.7879	17.6	53.3333	1.1	39.2857	1.7	60.7143	3.6	33.0275	7.3	66.9725	4.3	22.4	14.9	77.6042
31447	4B	31	0	11.6413	144.8	40	19.0776	0.78	1	1004.21	653.12	65.17	1	11.3	28.2	0	28.7	71.75	1.5	3.75	27.2	68	21	52.5	1.5	40.5405	2.2	59.4595	4.6	33.0935	9.3	66.9065	5.3	23.5	17.2	76.4444
31448	4B	31	0	8.97194	132.2	27.6	15.7923	-0.16	1	1034.62	693.14	54.69	0	6.3	22.8	0	21.3	77.1739	1.1	3.98551	20.2	73.1884	15.6	56.5217	0.8	34.7826	1.5	65.2174	2.8	30.7692	6.3	69.2308	2.7	16.9	13.5	83.3333
31450	4B	31	1	9.55784	134.2	29.6	16.4356	0.03	1	990.81	597.24	63.39	1	5.5	18.6	0	24.1	81.4189	1.4	4.72973	22.7	76.6892	17.6	59.4595	0.8	30.7692	1.8	69.2308	2.2	21.3592	8.1	78.6408	2.5	15	14.1	84.9398
31452	4C	30	0	9.75496	138.7	37.5	19.493	1.46	3	1052.24	650.71	67.45	1	11.7	31.2	1	25.8	68.8	1.3	3.46667	24.5	65.3333	18.9	50.4	1.5	44.1176	1.9	55.8824	4.5	35.1563	8.3	64.8437	5.7	26.6	15.6	73.2394
31455	4C	30	0	9.45106	135	25.6	14.0466	-1.57	1	1017.62	654.55	61.86	1	5	19.4	0	20.7	80.8594	1.1	4.29688	19.6	76.5625	15.1	58.9844	0.6	28.5714	1.5	71.4286	2.4	27.5862	6.3	72.4138	2	13.6	12.9	86.5772
31456	4C	30	0	10.1492	137.6	34.2	18.063	0.78	1	983.36	561.81	77	1	8.4	24.5	0	25.8	75.4386	1.3	3.80117	24.5	71.6374	18.9	55.2632	1.1	35.4839	2	64.5161	3.6	29.0323	8.8	70.9677	3.8	20	15.1	79.8942
31457	4C	30	0	9.20465	138.1	34.8	18.247	1.11	3	1026	614.5	82.54	1	9.8	28.3	0	24.9	71.5517	1.3	3.73563	23.6	67.8161	18.2	52.2989	1.3	40.625	1.9	59.375	3.9	32.7731	8	67.2269	4.7	23.7	15.1	76.2626
31458	4C	30	0	9.61259	139.5	33.1	17.009	0.42	1	1058.05	617.43	88.38	1	8.1	24.6	0	24.9	75.2266	1.3	3.92749	23.6	71.2991	18.2	54.9849	1.1	36.6667	1.9	63.3333	3.6	31.5789	7.8	68.4211	3.6	19	15.3	80.9524
31459	4C	30	0	10.0862	131.6	27.8	16.0521	-0.25	1	1036.93	662.31	82.45	1	5.6	20	0	22.2	79.8561	1.2	4.31655	21.1	75.8993	16.3	58.6331	0.8	32	1.7	68	2.6	27.0833	7	72.9167	2.2	13.9	13.5	85.9873
31460	4C	30	1	9.94935	141.9	29.1	14.452	-1.23	1	970.74	672.74	50.26	0	4.4	15	0	24.7	84.8797	1.4	4.811	23.3	80.0687	18.1	62.1993	0.8	28.5714	2	71.4286	2	19.2308	8.4	80.7692	1.6	9.9	14.4	90
31468	4C	30	1	11.5483	136.4	33.1	17.791	0.05	1	1061	585.33	138.4	1	6.6	19.8	0	26.6	80.3625	1.5	4.53172	25.1	75.8308	19.5	58.9124	1	32.2581	2.1	67.7419	2.6	23.0088	8.7	76.9912	3.1	16.3	15.7	83.5106
32002	1B	28	0	6.42847	108.6	14.3	12.1249	-3.06	2	1046.48	698.33	58.1	0	3.1	21.4	0	11.2	78.3217	0.6	4.1958	10.6	74.1259	8.2	57.3427	0.2	25	0.6	75	1	30.303	2.3	69.697	1.7	17	8.3	83
32003	1D	26	0	7.36482	107.5	15.3	13.2396	-1.95	1	1034.48	561.98	111.35	1	3	19.5	0	12.3	80.3922	0.7	4.57516	11.6	75.817	9	58.8235	0.4	33.3333	0.8	66.6667	1.2	27.907	3.1	72.093	1.5	14.7	8.5	85
32005	1A	29	1	7.02806	114.3	19.7	15.079	-0.2	1	1012.26	603.29	97.21	1	3.5	17.7	0	16.2	82.2335	1	5.07614	15.2	77.1574	11.9	60.4061	0.4	26.6667	1.1	73.3333	1.4	25.9259	4	74.0741	1.7	13	11.2	86.8217
32006	1A	29	1	6.21218	112.1	18.5	14.7218	-0.38	1	1016.69	564.62	112.55	1	3.6	19.3	0	14.9	80.5405	0.9	4.86486	14	75.6757	10.9	58.9189	0.4	30.7692	0.9	69.2308	1.4	30.4348	3.2	69.5652	1.9	14.9	10.8	85.0394
32007	1A	29	1	6.3217	115.9	18	13.4	-1.38	1	957.64	600.64	76.3	1	3.4	18.8	0	14.6	81.1111	0.9	5	13.7	76.1111	10.7	59.4444	0.4	30.7692	0.9	69.2308	1.2	27.2727	3.2	72.7273	1.9	15.3	10.6	84.8
32008	1A	29	1	6.74333	110.5	17.4	14.2503	-0.74	1	1014.14	549.95	111.12	1	3.3	18.7	0	14.1	81.0345	0.9	5.17241	13.2	75.8621	10.3	59.1954	0.3	30	0.7	70	1.2	28.5714	3	71.4286	1.8	14.8	10.4	85.2459
32009	1A	29	1	6.96235	126.7	26.5	16.5079	0.62	1	1013.62	563.9	83.1	1	5.7	21.5	0	20.8	78.4906	1.2	4.5283	19.6	73.9623	15.2	57.3585	0.7	33.3333	1.4	66.6667	2.6	29.5455	6.2	70.4545	2.4	15.3	13.1	84.5161
32010	1A	29	0	6.47502	108.9	16.8	14.1662	-0.97	1	1048.43	663.07	75.88	1	3.7	21.9	0	13.1	77.9762	0.7	4.16667	12.4	73.8095	9.6	57.1429	0.4	33.3333	0.8	66.6667	1.4	30.4348	3.2	69.5652	1.8	16.7	9.1	83.4862
32011	1A	29	1	7.80835	122.8	21.1	13.9922	-1.06	1	989.61	532.5	132.2	1	3.7	17.6	0	17.4	82.4645	1	4.73934	16.4	77.7251	12.8	60.6635	0.4	26.6667	1.1	73.3333	1.5	25.4237	4.4	74.5763	1.8	12.9	11.9	86.8613
32012	1D	26	0	6.83915	122.5	32.3	21.5244	3.04	4	1050.33	624.17	73.78	1	13.4	41.5	1	18.9	58.5139	1	3.09598	17.9	55.418	13.9	43.0341	1.5	50	1.5	50	5.3	49.5327	5.4	50.4673	6.6	35.3	12	64.5161
32013	1A	29	1	5.8809	105.8	15.3	13.6685	-1.15	1	1049.55	578.81	79.5	1	3.1	20.4	0	12.2	79.7386	0.8	5.22876	11.4	74.5098	8.9	58.1699	0.2	28.5714	0.5	71.4286	0.8	28.5714	2	71.4286	2.1	17.5	9.8	82.3529
32014	1A	29	0	7.1102	112.5	17.8	14.0642	-1.14	1	1022.21	675.9	72.45	1	3.9	21.7	0	14	78.6517	0.8	4.49438	13.2	74.1573	10.2	57.3034	0.4	33.3333	0.8	66.6667	1.6	30.7692	3.6	69.2308	1.9	16.6	9.5	83.3333
32015	1A	29	0	6.45585	115	19.4	14.6692	-0.54	1	1052.4	602.69	91.41	1	3.8	19.8	0	15.6	80.4124	0.8	4.12371	14.7	75.7732	11.4	58.7629	0.5	31.25	1.1	68.75	1.8	28.5714	4.5	71.4286	1.6	14.1	9.9	86.087
32016	1A	29	0	6.85832	107.8	14.9	12.8218	-2.32	2	1028.24	575.86	119.81	1	3.2	21.5	0	11.7	78.5235	0.7	4.69799	11	73.8255	8.6	57.7181	0.4	40	0.6	60	1.2	31.5789	2.6	68.4211	1.7	17.1	8.4	83.1683
32017	1B	28	1	6.4011	114.5	20.5	15.6366	0.2	1	991.79	579.57	91.15	1	3.7	17.8	0	16.9	82.439	1	4.87805	15.9	77.561	12.4	60.4878	0.4	25	1.2	75	1.8	27.6923	4.7	72.3077	1.5	12	11.1	88.0952
32018	1B	28	0	6.4668	115.2	26.3	19.8176	2.49	4	1022.02	666.71	53.5	0	9.2	35	1	17.1	65.019	0.9	3.42205	16.2	61.597	12.5	47.5285	1.1	47.8261	1.2	52.1739	3.4	42.5	4.6	57.5	4.7	29.4	11.3	70.625
32019	1B	28	0	6.6256	109.6	18.9	15.7341	0.23	1	1037.48	599.19	90.4	1	4.7	24.9	0	14.2	75.1323	0.8	4.2328	13.4	70.8995	10.4	55.0265	0.5	35.7143	0.9	64.2857	1.8	33.3333	3.6	66.6667	2.4	19.8	9.7	80.1653
32020	1B	28	0	8.1807	116.4	19.6	14.4661	-0.97	1	1071.81	640.6	103.45	1	5	25.4	0	14.6	74.4898	0.8	4.08163	13.8	70.4082	10.7	54.5918	0.6	40	0.9	60	1.8	33.9623	3.5	66.0377	2.6	20.2	10.2	79.6875
32021	1B	28	1	6.97604	117	19.4	14.172	-0.82	1	1047.21	535.12	109.26	1	3.9	20.1	0	15.5	79.8969	1	5.15464	14.5	74.7423	11.3	58.2474	0.4	33.3333	0.8	66.6667	1.4	27.451	3.7	72.549	2.1	16	11	83.9695
32022	1B	28	1	6.34086	111.6	19.6	15.7372	0.27	1	1035.62	596.33	74.93	1	4.9	24.9	0	14.7	75	0.9	4.59184	13.8	70.4082	10.8	55.102	0.4	36.3636	0.7	63.6364	1.6	33.3333	3.2	66.6667	2.9	21.2	10.8	78.8321
32023	1B	28	1	7.28542	112.4	19.9	15.7514	0.17	1	1037.72	666.55	64.47	1	5.8	29.1	0	14.1	70.8543	0.9	4.52261	13.2	66.3317	10.3	51.7588	0.4	40	0.6	60	1.5	34.0909	2.9	65.9091	3.8	26.5	10.6	73.6111
32024	1B	28	1	6.66393	111.5	18.7	15.0415	-0.19	1	1060.62	560.83	165.62	1	3.4	18.4	0	15.3	81.8182	0.9	4.81283	14.3	76.4706	11.2	59.893	0.4	33.3333	0.8	66.6667	1.4	27.451	3.7	72.549	1.7	13.5	10.8	86.4
32025	1B	28	0	7.46338	121.2	23.8	16.2021	0.4	1	974.86	621.29	94.6	1	6.2	25.9	0	17.6	73.9496	0.9	3.78151	16.7	70.1681	12.9	54.2017	0.7	36.8421	1.2	63.1579	2.4	33.3333	4.8	66.6667	3	20.6	11.5	79.3103
32027	1B	28	1	7.52088	121.2	21.9	14.9087	-0.38	1	928.07	551.6	91.22	1	4.4	20.1	0	17.5	79.9087	1.1	5.02283	16.5	75.3425	12.8	58.4475	0.6	35.2941	1.1	64.7059	1.7	26.9841	4.6	73.0159	2.2	15.7	11.8	84.2857
32029	1B	28	1	6.49966	108.7	16.7	14.1338	-0.81	1	935.47	593.28	81.78	1	3.6	21.6	0	13.1	78.4431	0.8	4.79042	12.3	73.6527	9.6	57.485	0.3	37.5	0.5	62.5	1	28.5714	2.5	71.4286	2.3	18.6	10.1	81.4516
32030	1B	28	1	7.71526	117.7	19.8	14.2926	-0.83	1	1037.43	742.69	51.34	0	3.7	18.8	0	16	80.8081	1	5.05051	15.1	76.2626	11.7	59.0909	0.4	28.5714	1	71.4286	1.4	26.9231	3.8	73.0769	2	14.9	11.3	84.9624
32031	1B	28	0	7.95619	105	14.7	13.3333	-1.95	1	1006.6	716	36.38	0	3.3	22.3	0	11.4	77.551	0.6	4.08163	10.8	73.4694	8.4	57.1429	0.3	33.3333	0.6	66.6667	1.2	30.7692	2.7	69.2308	1.8	18.3	8.1	81.8182
32033	1C	27	1	7.09103	113.5	18.9	14.6713	-0.48	1	1022.67	580.55	90.78	1	4.2	22.4	0	14.7	77.7778	0.9	4.7619	13.7	72.4868	10.7	56.6138	0.4	33.3333	0.8	66.6667	1.2	26.6667	3.3	73.3333	2.6	19.4	10.7	80.4511
32035	1C	27	1	6.78987	111.5	19	15.2828	-0.05	1	977.74	456.45	126.81	1	3.5	18.1	0	15.6	82.1053	1	5.26316	14.6	76.8421	11.4	60	0.4	28.5714	1	71.4286	1.4	27.451	3.7	72.549	1.6	13	10.9	87.2
32036	1C	27	1	6.20945	111.5	26.8	21.5568	2.76	4	1055.24	596.62	76.14	1	9.5	35.5	1	17.3	64.5522	1	3.73134	16.2	60.4478	12.6	47.0149	0.8	40	1.2	60	3.6	44.4444	4.5	55.5556	5.1	30.4	11.6	69.4611
32037	1C	27	0	6.20123	110.7	17.3	14.1173	-0.98	1	1025.29	643.48	76.41	1	3.6	20.8	0	13.7	79.1908	0.8	4.62428	12.9	74.5665	10	57.8035	0.4	30.7692	0.9	69.2308	1.4	29.1667	3.4	70.8333	1.7	15.2	9.4	84.6847
32039	1C	27	0	7.66872	129.2	45.2	27.0778	4.62	4	939.1	616.83	52.69	0	19.9	43.9	1	25.4	56.1947	1.3	2.87611	24.1	53.3186	18.6	41.1504	2.8	56	2.2	44	7	43.4783	9.1	56.5217	10.1	41.6	14.1	58.2645
32040	1C	27	0	6.62012	111.8	17	13.6008	-1.5	1	1060.95	637.21	63.98	1	3.9	22.9	0	13.1	77.0588	0.7	4.11765	12.4	72.9412	9.6	56.4706	0.4	33.3333	0.8	66.6667	1.4	29.1667	3.4	70.8333	2.1	18.7	9	81.0811
32041	1C	27	1	6.79261	114.2	19.9	15.2588	-0.07	1	1051.1	598.79	69.67	1	4.1	20.7	0	15.8	79.397	1	5.02513	14.8	74.3719	11.5	57.7889	0.4	30.7692	0.9	69.2308	1.6	30.7692	3.6	69.2308	2.2	16.2	11.2	83.5821
32042	1C	27	1	6.05613	106.5	16.7	14.7237	-0.37	1	1056.43	623.17	83.34	1	3.4	20.1	0	13.3	79.6407	0.9	5.38922	12.5	74.8503	9.8	58.6826	0.3	30	0.7	70	1	27.7778	2.6	72.2222	2	16.6	10.1	83.4711
32043	1C	27	1	6.76523	117.4	21.7	15.7443	0.23	1	1019	636.38	94.45	1	4.6	21.4	0	17	78.341	1	4.60829	16	73.7327	12.5	57.6037	0.5	33.3333	1	66.6667	1.8	29.5082	4.3	70.4918	2.3	16.3	11.7	83.5714
32044	1C	27	0	6.51061	112.5	18.6	14.6963	-0.53	1	1031.05	534.6	107.41	1	4.3	22.9	0	14.4	77.4194	0.8	4.30108	13.6	73.1183	10.5	56.4516	0.4	28.5714	1	71.4286	1.6	29.0909	3.9	70.9091	2.1	18.2	9.5	81.8966
32046	1C	27	1	6.987	119.8	18.3	12.7508	-1.99	1	1040.74	605	94.5	1	3	16.3	0	15.3	83.6066	1	5.46448	14.4	78.6885	11.2	61.2022	0.4	33.3333	0.8	66.6667	1.2	26.087	3.4	73.913	1.5	11.9	11.1	88.0952
32047	1C	27	1	6.47228	115.7	19.1	14.2681	-0.71	1	829.87	416.43	75.77	1	4	21.1	0	15.1	79.0576	0.9	4.71204	14.2	74.3455	11.1	58.1152	0.4	30.7692	0.9	69.2308	1.4	29.1667	3.4	70.8333	2.3	17.3	10.9	82.5758
32048	1C	27	0	6.64476	110.9	17.2	13.9851	-1.15	1	1006.43	659.74	68.05	1	4	23.4	0	13.2	76.7442	0.7	4.06977	12.4	72.093	9.6	55.814	0.4	33.3333	0.8	66.6667	1.4	30.4348	3.2	69.5652	2.1	18.7	9.2	81.4159
32050	1C	27	0	7.03354	126.5	21.6	13.4981	-1.65	1	1041.76	659.5	59.91	0	5.2	23.9	0	16.5	76.3889	0.9	4.16667	15.6	72.2222	12.1	56.0185	0.6	35.2941	1.1	64.7059	2	31.25	4.4	68.75	2.6	19.1	11	80.8824
32052	1C	27	0	6.69952	113	16	12.5303	-2.62	2	1019.48	644.86	55.72	0	3.2	20.1	0	12.8	80	0.7	4.375	12.1	75.625	9.4	58.75	0.4	36.3636	0.7	63.6364	1.2	27.2727	3.2	72.7273	1.6	15.4	8.9	84.7619
32053	1C	27	1	6.88843	120.5	22.1	15.2201	-0.1	1	1059.98	669.57	89.92	1	4.6	20.6	0	17.5	79.1855	1.1	4.97738	16.5	74.6606	12.8	57.9186	0.5	31.25	1.1	68.75	1.8	28.125	4.6	71.875	2.2	15.5	11.9	84.3972
32054	1D	26	0	6.70773	103.9	15.8	14.6361	-0.6	1	1029.05	592.48	83.21	1	3.6	22.6	0	12.2	77.2152	0.7	4.43038	11.6	73.4177	9	56.962	0.4	36.3636	0.7	63.6364	1.4	31.8182	3	68.1818	1.9	18.1	8.5	81.7308
32055	1D	26	1	6.84463	123.3	26.8	17.6282	1.18	3	1015.76	506.24	125.95	1	6.7	24.8	0	20.1	75	1.2	4.47761	19	70.8955	14.7	54.8507	0.7	35	1.3	65	2.8	32.9412	5.7	67.0588	3.1	18.9	13.1	80.8642
32056	1D	26	0	6.04244	112.9	17.2	13.494	-1.55	1	1038.05	646.88	56.74	0	3.5	20	0	13.8	80.2326	0.8	4.65116	13	75.5814	10.1	58.7209	0.4	30.7692	0.9	69.2308	1.4	28	3.6	72	1.6	14.9	9.3	85.3211
32057	1D	26	0	8.39151	115.5	21.2	15.8918	0.02	1	1013.83	625.88	92	1	5.4	25.7	0	15.7	74.0566	0.9	4.24528	14.9	70.283	11.5	54.2453	0.6	35.2941	1.1	64.7059	2.1	33.3333	4.2	66.6667	2.8	21.1	10.4	78.7879
32058	1D	26	0	6.92129	119.4	25.2	17.6763	1.36	3	980.14	613.24	64.6	1	7.2	28.4	0	18	71.4286	1	3.96825	17.1	67.8571	13.2	52.381	0.8	38.0952	1.3	61.9048	2.8	35	5.2	65	3.6	24	11.5	76.1589
32059	1D	26	1	6.63107	115.8	19.3	14.3926	-0.63	1	1032.29	529.55	124.72	1	3.6	18.7	0	15.7	81.3472	1	5.18135	14.7	76.1658	11.5	59.5855	0.4	30.7692	0.9	69.2308	1.4	24.5614	4.3	75.4386	1.8	14.4	10.5	85.3659
32060	1D	26	0	6.0178	110.8	19.2	15.6395	0.25	1	1005.83	622.9	83.95	1	4.8	25.1	0	14.4	75	0.8	4.16667	13.6	70.8333	10.5	54.6875	0.6	40	0.9	60	1.8	31.5789	3.9	68.4211	2.5	20.7	9.6	79.3388
32062	1D	26	0	7.09651	110.3	16.8	13.8089	-1.37	1	1024.26	596.26	78	1	3.8	22.6	0	13	77.381	0.7	4.16667	12.3	73.2143	9.5	56.5476	0.4	33.3333	0.8	66.6667	1.4	30.4348	3.2	69.5652	2	17.9	9	81.8182
32065	1D	26	0	7.15674	114.9	20.2	15.3007	-0.16	1	989.74	574.76	70.85	1	4.7	23.3	0	15.5	76.7327	0.8	3.9604	14.6	72.2772	11.3	55.9406	0.6	37.5	1	62.5	1.9	30.6452	4.3	69.3548	2.3	18.3	10.2	81.6
32066	1D	26	1	6.89665	116.7	19.5	14.3183	-0.7	1	1027.76	481.62	158.43	1	3.5	18	0	16	82.0513	1	5.12821	15	76.9231	11.7	60	0.4	30.7692	0.9	69.2308	1.4	24.5614	4.3	75.4386	1.6	13.3	10.7	86.9919
32067	1D	26	0	6.65845	117.1	20.8	15.1687	-0.18	1	1023.52	587.62	93.97	1	4.1	19.9	0	16.7	80.2885	0.9	4.32692	15.8	75.9615	12.2	58.6538	0.6	33.3333	1.2	66.6667	1.9	27.9412	4.9	72.0588	1.7	13.8	10.5	86.0656
32068	1D	26	1	6.66393	118	22	15.8001	0.27	1	991.5	630.81	66.79	1	4.9	22.5	0	17	77.2727	1	4.54545	16	72.7273	12.5	56.8182	0.5	31.25	1.1	68.75	1.9	28.7879	4.7	71.2121	2.5	18.3	11.3	81.8841
32069	1D	26	1	6.79808	115.2	24.7	18.612	1.6	3	904.84	490.42	85.25	1	6.6	26.5	0	18.2	73.6842	1.1	4.45344	17.1	69.2308	13.3	53.8462	0.7	38.8889	1.1	61.1111	2.6	34.2105	5	65.7895	3.3	21.1	12.1	78.5714
32070	1D	26	0	6.41478	109	16.9	14.2244	-0.91	1	1037.91	552.36	98.98	1	4.2	24.7	0	12.8	75.7396	0.7	4.14201	12.1	71.5976	9.3	55.0296	0.4	33.3333	0.8	66.6667	1.5	32.6087	3.1	67.3913	2.3	20.3	8.9	79.4643
32071	1D	26	0	7.12115	104.3	14.1	12.9614	-2.21	2	1022.57	628.67	79.43	1	2.9	20.6	0	11.2	79.4326	0.6	4.25532	10.6	75.1773	8.2	58.156	0.2	25	0.6	75	1.1	30.5556	2.5	69.4444	1.5	16.1	8	84.2105
32072	1D	26	1	6.21766	119	18.2	12.8522	-1.86	1	1060.5	605.29	91.72	1	2.6	14.3	0	15.6	85.7143	1	5.49451	14.7	80.7692	11.4	62.6374	0.4	26.6667	1.1	73.3333	1.2	23.5294	3.9	76.4706	1.1	9.2	10.6	90.5983
32074	2A	25	1	7.24709	122.1	22.7	15.2263	-0.14	1	1050.4	585.24	128.07	1	5	22.2	0	17.7	77.9736	1.1	4.84581	16.6	73.1278	13	57.2687	0.6	33.3333	1.2	66.6667	1.8	30	4.2	70	2.7	18	12.3	82
32075	2A	25	1	8.81588	124	24	15.6087	-0.23	1	1029.55	569.38	172.74	1	4.5	18.6	0	19.5	81.25	1.1	4.58333	18.4	76.6667	14.3	59.5833	0.6	30	1.4	70	1.9	26.7606	5.2	73.2394	2	13.6	12.9	86.5772
32076	2A	25	0	7.27995	114.5	19.1	14.5688	-0.73	1	946.06	569.14	106.53	1	4.6	24.3	0	14.5	75.9162	0.8	4.18848	13.7	71.7277	10.6	55.4974	0.5	35.7143	0.9	64.2857	1.8	32.1429	3.8	67.8571	2.4	19.6	9.8	80.3279
32079	2B	24	0	7.98357	114.2	21	16.1023	0.24	1	1000.79	560.9	85.6	1	4.6	22.1	0	16.4	78.0952	0.9	4.28571	15.5	73.8095	12	57.1429	0.6	33.3333	1.2	66.6667	2	30.7692	4.5	69.2308	2.1	16.2	10.7	83.5938
32080	2A	25	0	7.34292	112	16.5	13.1537	-2.04	2	1067.33	606.71	100.91	1	3.2	19.5	0	13.3	80.6061	0.7	4.24242	12.5	75.7576	9.7	58.7879	0.4	33.3333	0.8	66.6667	1.4	29.1667	3.4	70.8333	1.5	14.4	9	85.7143
32081	2A	25	0	7.41684	121.2	26.4	17.9721	1.4	3	1071.9	712.19	35.26	0	6.9	26.1	0	19.5	73.8636	1	3.78788	18.5	70.0758	14.3	54.1667	0.8	34.7826	1.5	65.2174	2.8	32.9412	5.7	67.0588	3.2	20.7	12.3	79.3548
32083	2A	25	0	8.38604	119	21.3	15.0413	-0.57	1	981.95	499.9	82.77	1	4.4	20.6	0	16.9	79.3427	0.9	4.22535	16	75.1174	12.4	58.216	0.6	33.3333	1.2	66.6667	2	28.9855	4.9	71.0145	1.9	14.8	10.9	85.1562
32087	2B	24	0	7.27995	119.4	21.3	14.9407	-0.44	1	979.24	642.1	44.95	0	4.2	19.8	0	17.1	80.2817	0.9	4.22535	16.2	76.0563	12.5	58.6854	0.6	33.3333	1.2	66.6667	2	28.169	5.1	71.831	1.7	13.9	10.8	86.4
32088	2A	25	1	7.51814	126.7	22.4	13.9539	-1.04	1	1002.31	565.05	117.57	1	3.5	15.6	0	18.9	84.375	1.1	4.91071	17.8	79.4643	13.9	62.0536	0.5	26.3158	1.4	73.6842	1.6	23.1884	5.3	76.8116	1.4	10	12.3	89.781
32089	2C	23	0	8.03559	121.5	27.1	18.3576	1.45	3	964.14	671.64	64.05	1	6.6	24.4	0	20.5	75.6458	1.1	4.05904	19.4	71.5867	15	55.3506	0.8	33.3333	1.6	66.6667	2.9	31.8681	6.2	68.1319	2.9	18.7	12.7	81.4103
32090	2A	25	1	8.12047	123.5	21.5	14.0963	-1.03	1	1018.24	548.5	115.93	1	3.4	16	0	18.1	84.186	1.1	5.11628	17	79.0698	13.2	61.3953	0.4	23.5294	1.3	76.4706	1.4	22.9508	4.7	77.0492	1.6	11.4	12	88.2353
32091	2A	25	1	8.98836	126.5	22	13.7481	-1.5	1	1048.91	574.43	129.52	1	3.8	17.5	0	18.2	82.7273	1.1	5	17.1	77.7273	13.3	60.4545	0.5	29.4118	1.2	70.5882	1.4	22.9508	4.7	77.0492	1.9	13.5	12.3	86.6197
32092	2A	25	0	7.30732	112	16.5	13.1537	-2.04	2	1015.07	621.26	77	1	3.6	21.6	0	12.9	78.1818	0.7	4.24242	12.2	73.9394	9.5	57.5758	0.4	36.3636	0.7	63.6364	1.4	29.7872	3.3	70.2128	1.9	17.1	9	82.5688
32093	2A	25	0	7.99452	123.2	20.9	13.7697	-1.55	1	1052.83	608.02	95.98	1	4.5	21.7	0	16.3	77.9904	0.9	4.30622	15.4	73.6842	11.9	56.9378	0.6	35.2941	1.1	64.7059	1.8	28.5714	4.5	71.4286	2.1	16.7	10.7	83.5938
32094	2B	24	0	7.40862	121.2	20.3	13.8195	-1.41	1	1042.31	682.38	68.71	1	4.5	22.1	0	15.8	77.8325	0.9	4.4335	15	73.8916	11.6	57.1429	0.6	33.3333	1.2	66.6667	1.8	29.5082	4.3	70.4918	2.2	17.2	10.4	82.5397
32095	2B	24	0	7.63313	115.9	20.4	15.1867	-0.32	1	1002.64	642.71	58.1	0	4.2	20.5	0	16.2	79.4118	0.9	4.41176	15.3	75	11.9	58.3333	0.6	33.3333	1.2	66.6667	1.8	28.125	4.6	71.875	1.8	14.8	10.4	85.2459
32097	2B	24	1	6.96509	112.3	15.6	12.3699	-2.35	2	1079.33	732.76	59.79	0	2.5	16.1	0	13.1	83.9744	0.8	5.12821	12.3	78.8462	9.6	61.5385	0.2	25	0.6	75	0.8	22.8571	2.7	77.1429	1.5	13.2	9.8	86.7257
32098	2B	24	0	6.52977	121.3	20.8	14.1365	-1	1	1007.24	501.5	129.26	1	4.3	20.5	0	16.5	79.3269	0.9	4.32692	15.6	75	12.1	58.1731	0.6	35.2941	1.1	64.7059	1.8	26.4706	5	73.5294	1.9	15.3	10.4	84.5528
32099	2B	24	1	7.09377	115.8	21	15.6604	0.14	1	974.71	571.45	102.91	1	3.9	18.6	0	17.1	81.4286	1	4.7619	16.1	76.6667	12.5	59.5238	0.4	25	1.2	75	1.6	27.1186	4.3	72.8814	1.8	13.6	11.6	86.5672
32101	2B	24	0	8.52019	123.8	23.5	15.333	-0.37	1	1059.79	678.74	50.12	0	5.6	23.9	0	17.9	76.1702	1	4.25532	16.9	71.9149	13.1	55.7447	0.6	33.3333	1.2	66.6667	2.3	30.6667	5.2	69.3333	2.7	18.9	11.5	80.9859
32102	2B	24	0	7.24983	122.5	21	13.9942	-1.22	1	1036.81	674.93	69.36	1	4.7	22.4	0	16.3	77.619	0.9	4.28571	15.4	73.3333	11.9	56.6667	0.6	35.2941	1.1	64.7059	1.9	30.6452	4.3	69.3548	2.2	17	10.9	83.2061
32104	2B	24	0	7.44695	123	21.9	14.4755	-0.84	1	1050.98	634.81	87.86	1	5.1	23.2	0	16.8	76.7123	0.9	4.10959	15.9	72.6027	12.3	56.1644	0.6	33.3333	1.2	66.6667	2.1	31.3433	4.6	68.6567	2.4	17.6	11.2	82.3529
32105	2B	24	0	7.28268	117	18.9	13.8067	-1.39	1	986.57	576.9	97.31	1	4.1	21.5	0	14.8	78.3069	0.8	4.2328	14	74.0741	10.8	57.1429	0.4	30.7692	0.9	69.2308	1.6	28.0702	4.1	71.9298	2	16.8	9.8	83.0508
32106	2B	24	1	7.38398	119.8	24.4	17.0011	0.79	1	943.97	463.86	104.09	1	5.7	23.2	0	18.8	77.0492	1.1	4.5082	17.7	72.541	13.7	56.1475	0.6	31.5789	1.3	68.4211	2.3	31.5068	5	68.4932	2.8	18.1	12.6	81.8182
32107	2B	24	0	7.20055	115	19.1	14.4423	-0.83	1	1021.38	627.29	84.5	1	4	20.9	0	15.1	79.0576	0.8	4.18848	14.3	74.8691	11	57.5916	0.4	28.5714	1	71.4286	1.7	29.3103	4.1	70.6897	1.8	15.4	10	84.7458
32109	2B	24	1	7.39767	117.8	20.6	14.8449	-0.41	1	1067.74	592.71	125.72	1	4	19.6	0	16.6	80.5825	1	4.85437	15.6	75.7282	12.1	58.7379	0.4	26.6667	1.1	73.3333	1.5	27.7778	3.9	72.2222	2.1	15.3	11.5	84.5588
32111	2B	24	1	8.16701	124.8	23.6	15.1524	-0.34	1	1037.45	506.45	179.34	1	3	12.5	0	20.7	87.7119	1.2	5.08475	19.5	82.6271	15.1	63.9831	0.5	21.7391	1.8	78.2609	1.8	20.9302	6.8	79.0698	0.7	5.5	12.1	94.5313
32112	2B	24	1	8.04107	115.5	19.8	14.8423	-0.51	1	967.42	530.53	119.5	1	3.6	18.3	0	16.2	81.8182	1	5.05051	15.2	76.7677	11.8	59.596	0.4	28.5714	1	71.4286	1.3	24.0741	4.1	75.9259	1.9	14.5	11.1	85.3846
32113	2B	24	0	7.43874	112.8	19.4	15.247	-0.24	1	1046.45	664.31	56.29	0	4.4	22.8	0	15	77.3196	0.8	4.12371	14.2	73.1959	11	56.701	0.5	33.3333	1	66.6667	1.8	31.0345	4	68.9655	2.1	17.6	10	82.6446
32114	2B	24	0	8.23546	125.8	24.6	15.5444	-0.18	1	1064.26	665.31	78.41	1	5.8	23.7	0	18.8	76.4228	1	4.06504	17.8	72.3577	13.7	55.6911	0.7	35	1.3	65	2.4	30.7692	5.4	69.2308	2.7	18.5	12	81.6327
32115	2B	24	0	7.45791	105.7	17	15.2159	-0.26	1	1032.69	630.69	48.78	0	3.7	21.9	0	13.3	78.2353	0.7	4.11765	12.5	73.5294	9.7	57.0588	0.4	33.3333	0.8	66.6667	1.5	30.6122	3.4	69.3878	1.8	16.6	9.1	83.4862
32116	2B	24	1	7.81656	118.5	22.2	15.8094	0.1	1	1070.33	650.93	99.48	1	4.5	20.3	0	17.7	79.7297	1.1	4.95495	16.6	74.7748	12.9	58.1081	0.5	27.7778	1.3	72.2222	1.8	29.5082	4.3	70.4918	2.2	15.4	12.1	84.6154
32117	2B	24	0	7.81656	111.4	15.6	12.5705	-2.76	2	1052.09	661.79	69.46	1	2.8	17.6	0	12.8	82.0513	0.7	4.48718	12.1	77.5641	9.4	60.2564	0.4	33.3333	0.8	66.6667	1.2	27.2727	3.2	72.7273	1.2	12.2	8.8	88
32118	2B	24	0	7.48255	114.5	19.4	14.7976	-0.59	1	1050.67	618.48	77.62	1	4.7	24.3	0	14.7	75.7732	0.8	4.12371	13.9	71.6495	10.7	55.1546	0.5	35.7143	0.9	64.2857	1.8	31.5789	3.9	68.4211	2.4	19.7	9.8	80.3279
32120	2C	23	0	8.72005	124	20.7	13.4625	-1.98	1	987.69	521.71	90.81	1	4.3	20.5	0	16.5	79.7101	0.9	4.34783	15.6	75.3623	12.1	58.4541	0.5	31.25	1.1	68.75	1.8	27.6923	4.7	72.3077	2	15.5	10.7	84.252
32121	2C	23	1	8.03012	128	23.3	14.2212	-0.93	1	1029.48	650.19	73.64	1	3.7	15.9	0	19.6	84.1202	1.1	4.72103	18.4	78.97	14.3	61.3734	0.6	30	1.4	70	1.6	22.5352	5.5	77.4648	1.6	10.9	12.7	88.8112
32122	2C	23	0	7.2115	118.4	21.7	15.4795	-0.04	1	908.55	515.5	92.67	1	5.8	26.8	0	15.9	73.2719	0.9	4.14747	15	69.1244	11.6	53.4562	0.6	37.5	1	62.5	2.2	33.3333	4.4	66.6667	3	22.5	10.5	77.7778
32124	2C	23	1	6.73511	123.2	23.8	15.6803	0.19	1	1046.1	684.14	68.05	1	5.5	23.1	0	18.3	76.8908	1.1	4.62185	17.2	72.2689	13.4	56.3025	0.6	35.2941	1.1	64.7059	2	28.9855	4.9	71.0145	2.9	19	12.3	80.9211
32125	2C	23	0	7.15127	126.6	21.8	13.6016	-1.57	1	1022.67	629.19	55.9	0	4.8	22.2	0	17	77.9817	0.9	4.12844	16.1	73.8532	12.4	56.8807	0.6	33.3333	1.2	66.6667	2	30.303	4.6	69.697	2.3	16.8	11.3	83.0882
32126	2C	23	0	7.08556	116.5	17.9	13.1887	-1.97	1	1037.19	673.69	73.26	1	3.7	20.9	0	14.1	78.771	0.8	4.46927	13.4	74.8603	10.4	58.1006	0.4	33.3333	0.8	66.6667	1.5	28.8462	3.7	71.1538	1.8	15.9	9.6	84.2105
32127	2C	23	1	7.34018	123.8	23.9	15.594	0.07	1	979.31	623.07	71.81	1	5.1	21.2	0	18.8	78.6611	1.1	4.60251	17.7	74.0586	13.8	57.7406	0.6	33.3333	1.2	66.6667	2	27.3973	5.3	72.6027	2.5	16.6	12.4	83.2215
32128	2C	23	1	7.72348	123.7	30.1	19.671	1.78	3	1013.12	571.74	82.67	1	9	29.9	0	21.1	70.0997	1.2	3.98671	19.9	66.113	15.5	51.495	1	40	1.5	60	3.7	38.5417	5.9	61.4583	4.4	24.1	13.7	75.6906
32133	2C	23	0	8.57769	112	17.4	13.8712	-1.56	1	1071.6	701.79	45.67	0	3.7	21.2	0	13.7	78.7356	0.8	4.5977	13	74.7126	10	57.4713	0.4	33.3333	0.8	66.6667	1.5	29.4118	3.6	70.5882	1.8	16.3	9.3	83.7838
32134	3A	22	0	8.24914	118.5	18.4	13.1033	-2.25	2	1037.02	549.07	97.53	1	3.7	20.1	0	14.7	79.8913	0.8	4.34783	13.9	75.5435	10.8	58.6957	0.4	30.7692	0.9	69.2308	1.6	29.0909	3.9	70.9091	1.7	14.9	9.9	85.3448
32135	3A	22	1	9.47844	127	24.4	15.128	-0.68	1	1053.05	641.5	68.12	1	5	20.6	0	19.4	79.5082	1.1	4.5082	18.2	74.5902	14.2	58.1967	0.6	31.5789	1.3	68.4211	1.8	25.3521	5.3	74.6479	2.7	17.4	12.7	82.4675
32136	3A	22	1	9.5551	129.7	24.9	14.802	-0.91	1	976.05	651.21	70.21	1	4.5	18	0	20.4	81.9277	1.2	4.81928	19.3	77.51	15	60.241	0.6	28.5714	1.5	71.4286	1.8	23.0769	6	76.9231	2.1	14.2	12.9	86
32137	3A	22	0	10.5681	126	26.7	16.8178	0.05	1	1062.4	588.48	122.76	1	6.8	25.6	0	19.8	74.1573	1.1	4.11985	18.8	70.412	14.5	54.3071	0.8	34.7826	1.5	65.2174	2.8	32.9412	5.7	67.0588	3.3	20.5	12.6	79.2453
32138	3A	22	1	8.3258	128.9	23.8	14.3242	-0.92	1	1077.12	749.02	81.93	1	3.9	16.3	0	19.9	83.6134	1.2	5.04202	18.7	78.5714	14.6	61.3445	0.6	30	1.4	70	1.7	22.973	5.7	77.027	1.6	11.2	12.8	88.8889
32139	3A	22	0	8.51472	124.2	25.9	16.7902	0.54	1	999.48	563.45	99.14	1	6.4	24.6	0	19.5	75.2896	1	3.861	18.5	71.4286	14.3	55.2124	0.8	34.7826	1.5	65.2174	2.6	31.3253	5.7	68.6747	2.9	19.2	12.4	81.0458
32140	3A	22	1	8.9473	132.3	29.8	17.0254	0.48	1	1040.45	559.1	175.12	1	6.3	21	0	23.6	79.1946	1.3	4.36242	22.2	74.4966	17.3	58.0537	0.8	30.7692	1.8	69.2308	2.8	26.6667	7.7	73.3333	2.7	15.9	14.2	84.0237
32141	3A	22	0	8.45722	119.6	22.5	15.7297	-0.09	1	1028.21	675.9	58.76	0	5.1	22.7	0	17.4	77.3333	0.9	4	16.5	73.3333	12.7	56.4444	0.6	31.5789	1.3	68.4211	2.2	29.7297	5.2	70.2703	2.4	17.8	10.9	81.9549
32142	3A	22	0	8.69541	134.8	25.7	14.1434	-1.33	1	1042.5	634.29	98.53	1	5.3	20.5	0	20.5	79.7665	1.1	4.28016	19.4	75.4864	15	58.3658	0.7	31.8182	1.5	68.1818	2.4	28.2353	6.1	71.7647	2.2	14.6	12.9	85.4305
32143	3A	22	1	8.21629	134	26.8	14.9254	-0.5	1	984.52	618	82.33	1	4.4	16.5	0	22.4	83.5821	1.3	4.85075	21.1	78.7313	16.4	61.194	0.6	26.087	1.7	73.913	2.1	22.8261	7.1	77.1739	1.7	10.9	13.5	88.8158
32145	3A	22	1	9.34702	125.1	22.3	14.2492	-1.21	1	992.91	555.95	161.81	1	3.6	16.3	0	18.7	83.8565	1.1	4.93274	17.6	78.9238	13.7	61.435	0.5	26.3158	1.4	73.6842	1.4	21.875	5	78.125	1.8	12.5	12.3	87.234
32147	3A	22	1	8.2601	130	27.6	16.3314	0.3	1	1018.17	630.88	93.33	1	5.6	20.4	0	22	79.7101	1.3	4.71014	20.7	75	16.1	58.3333	0.8	33.3333	1.6	66.6667	2.4	26.3736	6.7	73.6264	2.5	15.4	13.8	84.6626
32149	3A	22	0	8.8679	123.7	19.8	12.9397	-2.54	2	1023.57	712.52	47.78	0	4.3	21.7	0	15.5	78.2828	0.8	4.0404	14.7	74.2424	11.3	57.0707	0.4	30.7692	0.9	69.2308	1.7	27.8689	4.4	72.1311	2.1	17.3	10.2	82.9268
32150	3A	22	1	9.24846	134.6	31	17.1108	0.43	1	1026.07	572.93	107.26	1	5.6	18.2	0	25.3	81.6129	1.4	4.51613	23.9	77.0968	18.6	60	0.8	26.6667	2.2	73.3333	2.6	23.6364	8.4	76.3636	2.2	13	14.8	87.0588
32151	3A	22	0	9.71937	127.9	19.7	12.0427	-3.71	2	975.25	534.92	128.36	1	3.1	15.9	0	16.6	84.264	0.9	4.56853	15.7	79.6954	12.2	61.9289	0.4	25	1.2	75	1.6	24.6154	4.9	75.3846	1.2	9.9	10.6	89.8305
32152	3A	22	1	8.42984	126.9	26.8	16.6422	0.41	1	957.86	459.98	144.59	1	4.9	18.3	0	21.9	81.7164	1.3	4.85075	20.7	77.2388	16	59.7015	0.6	26.087	1.7	73.913	2.4	26.6667	6.6	73.3333	1.9	12.5	13.6	87.7419
32153	3A	22	0	8.81588	138.8	49	25.4341	3.38	4	1049.17	744.08	51.31	0	20.9	42.7	1	28.1	57.3469	1.5	3.06122	26.6	54.2857	20.5	41.8367	2.8	52.8302	2.5	47.1698	8.2	46.8571	9.3	53.1429	9.8	37.6	16.3	62.4521
32154	3A	22	1	8.65708	132.2	27.1	15.5062	-0.24	1	989	562.33	113.27	1	5.6	20.5	0	21.5	79.3358	1.2	4.42804	20.3	74.9077	15.7	57.9336	0.7	30.4348	1.6	69.5652	2.2	25.8824	6.3	74.1176	2.6	16	13.7	84.0491
32156	3A	22	1	9.82067	121.5	21	14.2255	-1.37	1	1020.02	566.48	95.1	1	3.6	17.2	0	17.4	82.8571	1	4.7619	16.3	77.619	12.7	60.4762	0.4	26.6667	1.1	73.3333	1.3	22.4138	4.5	77.5862	1.9	13.7	11.8	86.1314
32157	3A	22	1	9.76865	126.5	25.9	16.1852	-0.15	1	976.26	528.43	156.79	1	5.1	19.7	0	20.8	80.3089	1.2	4.6332	19.6	75.6757	15.2	58.6873	0.6	27.2727	1.6	72.7273	2	25.3165	5.9	74.6835	2.5	15.5	13.3	84.1772
32159	3A	22	1	8.77755	128.6	23.4	14.1493	-1.14	1	990.81	605.31	95.64	1	4	17.1	0	19.4	82.906	1.1	4.70085	18.3	78.2051	14.2	60.6838	0.6	30	1.4	70	1.6	23.1884	5.3	76.8116	1.8	12.5	12.8	87.6712
32160	3A	22	1	8.80767	131.6	20.5	11.837	-3.21	2	1012.4	492.12	211.93	1	2.1	10.4	0	18.3	89.2683	1.1	5.36585	17.3	84.3902	13.4	65.3659	0.4	23.5294	1.3	76.4706	1.1	17.1875	5.3	82.8125	0.6	5	11.6	95.082
32161	3A	22	1	9.48665	124.9	27.5	17.6282	0.59	1	721.4	419	104.94	1	7.2	26.1	0	20.3	73.8182	1.2	4.36364	19.2	69.8182	14.9	54.1818	0.8	34.7826	1.5	65.2174	2.5	30.4878	5.7	69.5122	3.9	22.6	13.2	77.193
32162	3A	22	0	8.62697	123.8	22.9	14.9415	-0.69	1	1041.02	677.4	63.05	1	4.8	21.1	0	18	78.6026	1	4.36681	17.1	74.6725	13.2	57.6419	0.6	30	1.4	70	2.2	30.5556	5	69.4444	2.1	15	11.7	84.7826
32163	3A	22	1	10.0726	135.6	29.8	16.2068	-0.23	1	1057.95	625.95	112.69	1	6	20.1	0	23.8	79.8658	1.3	4.36242	22.5	75.5034	17.4	58.3893	0.8	29.6296	1.9	70.3704	2.3	25	6.9	75	2.9	16.1	15	83.7989
32164	3A	22	1	9.7358	129.8	26.8	15.9069	-0.3	1	1072.19	623.79	96.4	1	5.4	20.2	0	21.4	79.8507	1.2	4.47761	20.2	75.3731	15.7	58.5821	0.7	30.4348	1.6	69.5652	2.1	24.4186	6.5	75.5814	2.7	16.5	13.4	83.2298
32165	3A	22	0	8.54757	133.4	34.9	19.6116	1.82	3	1039.21	765.33	33.29	0	10.6	30.2	1	24.4	69.914	1.3	3.72493	23.1	66.1891	17.8	51.0029	1.4	43.75	1.8	56.25	4.2	35.8974	7.5	64.1026	4.9	24.6	15.1	75.5
32166	3A	22	1	9.35797	119.2	20.3	14.2871	-1.19	1	1072.36	584.19	123.22	1	3.2	15.8	0	17.1	84.2365	1	4.92611	16	78.8177	12.5	61.5764	0.4	23.5294	1.3	76.4706	1.2	23.5294	3.9	76.4706	1.6	11.8	11.8	88.0597
32167	3A	22	0	9.95483	134.6	29.7	16.3933	-0.01	1	1035.86	611.88	77.95	1	6.4	21.5	0	23.4	78.7879	1.2	4.0404	22.1	74.4108	17.1	57.5758	0.8	29.6296	1.9	70.3704	3	29.703	7.1	70.297	2.5	15	14.4	85.2071
32168	3A	22	1	9.19097	129.3	25.2	15.0731	-0.63	1	898.06	558.22	109.48	1	4	15.7	0	21.3	84.5238	1.2	4.7619	20.1	79.7619	15.6	61.9048	0.6	27.2727	1.6	72.7273	1.8	21.4286	6.6	78.5714	1.6	10.8	13	89.0411
32169	3A	22	0	8.89528	129.7	27	16.0503	0.02	1	1036.9	670.14	95.53	1	5.9	21.6	0	21.2	78.5185	1.1	4.07407	20.1	74.4444	15.5	57.4074	0.8	33.3333	1.6	66.6667	2.6	28.8889	6.4	71.1111	2.4	15.5	13.1	84.5161
32170	3A	22	0	8.98015	127.3	24.5	15.1185	-0.62	1	918.14	613.88	79.62	1	5.6	22.7	0	18.9	77.1429	1	4.08163	17.9	73.0612	13.8	56.3265	0.7	35	1.3	65	2.4	30	5.6	70	2.5	17.4	12	82.7586
32171	3A	22	0	9.56879	127	27.8	17.236	0.53	1	1055.71	772.38	37.46	0	7	25.1	0	20.9	75.1799	1.1	3.95683	19.8	71.223	15.3	55.036	0.8	34.7826	1.5	65.2174	3	32.967	6.1	67.033	3.2	19.4	13.2	80.4878
32173	3B	21	0	8.56126	129.2	21	12.5804	-2.89	2	1044.48	666.86	79.38	1	3.7	17.7	0	17.3	82.3809	0.9	4.28571	16.4	78.0952	12.6	60	0.5	29.4118	1.2	70.5882	1.7	24.6377	5.2	75.3623	1.5	12.1	10.8	87.8049
32174	3B	21	1	9.07871	121.8	27.2	18.3347	0.98	1	956	489.36	109.72	1	6.4	23.5	0	20.8	76.4706	1.2	4.41176	19.6	72.0588	15.2	55.8824	0.8	33.3333	1.6	66.6667	2.4	27.907	6.2	72.093	3.2	19.6	13.1	80.3681
32175	3B	21	1	10.0534	127.5	25.2	15.5017	-0.62	1	975.34	546.97	83.11	1	4.1	16.2	0	21.1	83.7302	1.2	4.7619	19.9	78.9683	15.5	61.5079	0.6	27.2727	1.6	72.7273	1.6	20.5128	6.2	79.4872	1.8	12	13.2	88
32176	3B	21	0	9.87269	143.5	31.2	15.1513	-0.79	1	859.29	479.62	103.96	1	6.8	21.9	0	24.4	78.2051	1.3	4.16667	23.1	74.0385	17.9	57.3718	0.9	32.1429	1.9	67.8571	3.1	28.972	7.6	71.028	2.9	16.1	14.9	83.7079
32177	3B	21	0	8.79124	123	26.3	17.3838	0.8	1	1025.21	691.98	52.85	0	6.9	26.3	0	19.4	73.7643	1	3.80228	18.3	69.5817	14.2	53.9924	0.8	34.7826	1.5	65.2174	2.8	33.3333	5.6	66.6667	3.2	20.8	12.3	79.3548
32178	3B	21	1	8.99658	125	23.7	15.168	-0.53	1	1001.45	555.55	108.43	1	4.8	20.5	0	18.8	79.3249	1.1	4.64135	17.7	74.6835	13.8	58.2278	0.6	31.5789	1.3	68.4211	1.8	26.8657	4.9	73.1343	2.5	16.3	12.7	83.5526
32179	3B	21	1	10.0287	132.9	25.9	14.6639	-1.11	1	1015.76	539.55	137.12	1	4	15.5	0	21.9	84.556	1.3	5.0193	20.7	79.9228	16	61.7761	0.6	26.087	1.7	73.913	1.6	19.2771	6.7	80.7229	1.7	11.3	13.6	88.8889
32180	3B	21	0	9.59069	125.5	22.2	14.095	-1.57	1	1000.28	579.17	115.17	1	5	22.6	0	17.2	77.4775	0.9	4.05405	16.2	72.973	12.6	56.7568	0.6	35.2941	1.1	64.7059	2	29.4118	4.8	70.5882	2.4	17.6	11.2	82.3529
32181	3B	21	0	8.37509	116.1	19.4	14.3925	-1.08	1	1048.28	700.71	74.26	1	3.9	20	0	15.5	79.8969	0.8	4.12371	14.6	75.2577	11.3	58.2474	0.4	26.6667	1.1	73.3333	1.8	30	4.2	70	1.7	14.3	10.2	85.7143
32183	3B	21	1	8.46543	121.8	23.6	15.9081	0.02	1	984.02	502.6	92.6	1	4.9	20.8	0	18.7	79.2373	1.1	4.66102	17.6	74.5763	13.7	58.0508	0.6	30	1.4	70	1.8	26.4706	5	73.5294	2.5	16.8	12.3	83.1081
32184	3B	21	1	9.09514	118	19.8	14.2201	-1.17	1	976.67	549.6	84.34	1	3.5	17.7	0	16.3	82.3232	1	5.05051	15.3	77.2727	11.9	60.101	0.4	28.5714	1	71.4286	1.2	23.5294	3.9	76.4706	1.9	14.4	11.4	85.7143
32185	3B	21	0	10.4559	127	28.9	17.918	0.64	1	1032.52	638.4	56.9	0	7.8	26.9	0	21.1	73.0104	1.1	3.80623	20	69.2042	15.5	53.6332	0.9	37.5	1.5	62.5	3.3	35.1064	6.1	64.8936	3.6	21	13.5	78.9474
32186	3B	21	0	9.16632	128.5	24.4	14.7769	-0.92	1	996.74	605.9	70.46	1	4.7	19.2	0	19.7	80.7377	1	4.09836	18.6	76.2295	14.4	59.0164	0.6	28.5714	1.5	71.4286	2.2	26.8293	6	73.1707	1.8	13.1	12.3	87.234
32187	3B	21	0	8.23546	118.5	23.4	16.664	0.52	1	1010.45	530.69	101.88	1	5.8	25	0	17.6	75.2137	0.9	3.84615	16.6	70.9402	12.9	55.1282	0.7	36.8421	1.2	63.1579	2.4	32.4324	5	67.5676	2.8	19.8	11.3	80.1418
32188	3B	21	1	8.87885	126.3	25.2	15.7977	-0.14	1	1048.43	603.62	114.07	1	4.8	19.1	0	20.4	80.9524	1.2	4.7619	19.2	76.1905	14.9	59.127	0.6	28.5714	1.5	71.4286	2	24.6914	6.1	75.3086	2.2	14.4	12.8	85.3333
32189	3B	21	0	8.85421	126.7	26.3	16.3833	0.24	1	1026.88	557.74	109.1	1	5.6	21.4	0	20.6	78.327	1.1	4.18251	19.6	74.5247	15.1	57.4145	0.8	34.7826	1.5	65.2174	2.6	28.8889	6.4	71.1111	2.3	15.5	12.6	84.5638
32190	3B	21	0	10.1684	130	25.5	15.0888	-0.92	1	1034.26	605.29	106.31	1	6.3	24.6	0	19.3	75.6863	1	3.92157	18.2	71.3726	14.1	55.2941	0.7	36.8421	1.2	63.1579	2.5	30.1205	5.8	69.8795	3.1	20.1	12.2	79.7386
32191	3B	21	0	8.33128	118.8	19.9	14.1	-1.31	1	1025.17	669.33	68.27	1	4.2	20.9	0	15.8	79.397	0.9	4.52261	14.9	74.8744	11.5	57.7889	0.4	26.6667	1.1	73.3333	1.8	29.0323	4.4	70.9677	1.9	15.6	10.3	84.4262
32193	3B	21	1	9.26762	136.4	29.9	16.071	-0.08	1	984.88	607.33	67.45	1	5.6	18.8	0	24.3	81.2709	1.4	4.68227	23	76.9231	17.8	59.5318	0.8	29.6296	1.9	70.3704	2.4	24	7.6	76	2.4	14	14.8	86.0465
32194	3B	21	0	8.2245	125.7	21.7	13.7338	-1.62	1	1018.05	667.9	52.65	0	4.3	19.8	0	17.4	80.1843	0.9	4.14747	16.5	76.0369	12.7	58.5253	0.6	33.3333	1.2	66.6667	2	28.5714	5	71.4286	1.8	13.9	11.3	86.2595
32196	3B	21	0	8.3258	125.5	21.7	13.7776	-1.6	1	971.75	676.56	51.55	0	5	23.2	0	16.7	76.9585	0.9	4.14747	15.8	72.8111	12.2	56.2212	0.6	35.2941	1.1	64.7059	2	31.25	4.4	68.75	2.5	18.1	11.2	81.7518
32198	3C	20	0	8.54757	131	36.5	21.2692	2.37	4	1043.86	633.38	61.3	1	11	30.3	1	25.4	69.589	1.3	3.56164	24.1	66.0274	18.6	50.9589	1.5	42.8571	2	57.1429	4.6	36.5079	8	63.4921	5.1	24.7	15.5	75.2427
32199	3C	20	0	8.83778	131.9	28.7	16.4965	0.3	1	1039.76	661.26	81.5	1	7	24.5	0	21.7	75.6098	1.1	3.83275	20.6	71.777	15.9	55.4007	0.9	36	1.6	64	3	30.9278	6.7	69.0722	3.2	19.2	13.5	80.8383
32200	3C	20	0	8.09582	133.5	29.8	16.7207	0.59	1	1043.5	687.76	45.62	0	7.6	25.6	0	22.2	74.4966	1.2	4.02685	21	70.4698	16.2	54.3624	1	37.037	1.7	62.963	3.2	32.6531	6.6	67.3469	3.5	20	13.9	79.8851
32202	3C	20	0	9.05681	133.2	23.9	13.4707	-2.04	2	1074.26	852.26	30.67	0	5.4	22.5	0	18.5	77.4059	1	4.1841	17.5	73.2218	13.6	56.9038	0.6	33.3333	1.2	66.6667	2.2	29.7297	5.2	70.2703	2.6	17.4	12.1	82.3129
32203	3C	20	0	8.44901	122.5	18.8	12.5281	-2.92	2	1036.91	669.21	44.36	0	3.4	18.2	0	15.4	81.9149	0.8	4.25532	14.5	77.1277	11.2	59.5745	0.4	28.5714	1	71.4286	1.5	24.5902	4.6	75.4098	1.5	13.1	9.9	86.8421
32205	3C	20	1	9.26215	136.5	47.5	25.4934	2.76	4	1065.17	626.95	85.59	1	19.7	41.4	1	27.8	58.5263	1.5	3.15789	26.3	55.3684	20.4	42.9474	2.6	53.0612	2.3	46.9388	7.9	43.6464	10.2	56.3536	9.2	37.5	15.3	62.449
32206	3C	20	0	8.16701	118	23.2	16.6619	0.54	1	947.47	523.03	102.3	1	5.8	24.9	0	17.4	75	0.9	3.87931	16.5	71.1207	12.8	55.1724	0.6	31.5789	1.3	68.4211	2.4	32.4324	5	67.5676	2.8	19.7	11.3	80.1418
32207	3C	20	0	8.62149	126.5	33.5	20.9346	2.27	4	994.98	568.55	85.19	1	11.6	34.7	1	21.9	65.3731	1.2	3.58209	20.7	61.791	16	47.7612	1.4	45.1613	1.7	54.8387	4.4	39.2857	6.8	60.7143	5.9	30.4	13.4	69.4301
32208	3C	20	1	8.59685	130.7	27.9	16.3325	0.22	1	1047.95	630.6	112.33	1	5.3	18.9	0	22.6	81.0036	1.3	4.6595	21.3	76.3441	16.5	59.1398	0.7	28	1.8	72	2.4	25.5319	7	74.4681	2.2	13.6	13.8	86.25
32209	3C	20	0	8.24641	124.7	29.3	18.8423	1.6	3	998.29	690.62	41.38	0	10.1	34.3	1	19.3	65.8703	1	3.41297	18.2	62.116	14.1	48.1229	1.2	48	1.3	52	3.6	37.8947	5.9	62.1053	5.3	30.5	12.1	69.5402
32210	3C	20	0	8.564	133.2	30.2	17.0215	0.65	1	1022.33	650.83	60.71	1	8.6	28.7	0	21.5	71.1921	1.1	3.64238	20.4	67.5497	15.8	52.3179	1.1	42.3077	1.5	57.6923	3.4	34.3434	6.5	65.6566	4.3	24	13.5	75.8427
32211	3C	20	0	7.56468	125	24.4	15.616	-0.01	1	985.59	580.79	81.53	1	6.3	25.8	0	18.1	74.1803	1	4.09836	17.1	70.082	13.2	54.0984	0.8	38.0952	1.3	61.9048	2.4	32	5.1	68	3.1	20.8	11.7	79.0541
32212	3C	20	0	8.87064	129	25.4	15.2635	-0.49	1	893.33	537.33	56.76	0	6	23.4	0	19.5	76.7717	1	3.93701	18.4	72.4409	14.2	55.9055	0.8	36.3636	1.4	63.6364	2.4	28.5714	6	71.4286	2.8	18.6	12.1	81.2081
32213	3C	20	0	8.20808	128	29.8	18.1885	1.33	3	1037.83	699.12	61.21	1	6.7	22.5	0	23.1	77.5168	1.2	4.02685	21.9	73.4899	16.9	56.7114	0.9	33.3333	1.8	66.6667	3.1	29.5238	7.4	70.4762	2.7	16.3	13.8	83.6364
32214	3C	20	1	8.91718	134.1	32.5	18.0728	0.92	1	1032.79	652.57	94.8	1	6.9	21.2	0	25.6	78.7692	1.4	4.30769	24.2	74.4615	18.7	57.5385	0.9	31.0345	2	68.9655	3.3	28.6957	8.2	71.3043	2.7	14.9	15.4	85.0829
32217	3C	20	1	9.9384	124	27	17.5598	0.45	1	1067.02	662.9	56.65	0	5.8	21.5	0	21.2	78.5185	1.2	4.44444	20	74.0741	15.5	57.4074	0.7	30.4348	1.6	69.5652	2.4	27.5862	6.3	72.4138	2.8	17.2	13.4	82.716
32218	3C	20	0	8.83504	128.4	32.7	19.8343	1.83	3	908.86	544.75	53.11	0	9.8	29.9	0	22.9	70.0306	1.2	3.66972	21.7	66.3609	16.8	51.3761	1.3	41.9355	1.8	58.0645	4.1	38.3178	6.6	61.6822	4.5	23.6	14.5	76.3158
32219	3C	20	0	8.98563	131	24.6	14.3348	-1.24	1	1052.64	724.86	55.24	0	5.9	24.2	0	18.6	75.6098	1	4.06504	17.6	71.5447	13.6	55.2846	0.7	35	1.3	65	2.4	32	5.1	68	2.8	18.7	12.3	81.457
32220	3C	20	0	8.16701	124.4	23.3	15.0562	-0.51	1	1048.81	679.86	55.22	0	5.6	23.9	0	17.7	75.9657	0.9	3.86266	16.8	72.103	13	55.794	0.6	33.3333	1.2	66.6667	2.2	30.137	5.1	69.863	2.7	18.9	11.4	80.8511
32221	3C	20	0	8.52841	118.5	19.1	13.6018	-1.8	1	1010.26	582.5	92.69	1	4.2	22.3	0	14.8	77.4869	0.8	4.18848	14	73.2984	10.9	57.0681	0.4	30.7692	0.9	69.2308	1.7	30.9091	3.8	69.0909	2.1	17.2	10.1	82.7869
32222	3C	20	0	8.8679	124	24.1	15.6738	-0.21	1	1040.81	622.17	51.28	0	5.5	22.9	0	18.6	77.1784	1	4.14938	17.6	73.029	13.6	56.4315	0.6	31.5789	1.3	68.4211	2.4	30.3797	5.5	69.6203	2.5	17.5	11.8	82.5175
32223	3C	20	0	10.0589	119.9	21.4	14.8859	-1.05	1	1021.95	645.76	59.88	0	4.3	20	0	17.1	79.9065	0.9	4.20561	16.2	75.7009	12.5	58.4112	0.4	22.2222	1.4	77.7778	2	29.4118	4.8	70.5882	1.8	14.4	10.9	85.8268
32224	3C	20	0	8.45448	118	26.8	19.2473	1.72	3	914.74	610.02	42.17	0	7.7	28.9	0	19.1	71.2687	1	3.73134	18	67.1642	13.9	51.8657	0.9	39.1304	1.4	60.8696	3.1	36.0465	5.5	63.9535	3.8	23.8	12.1	76.1006
32226	4A	19	1	10.1437	133.4	26	14.6104	-1.2	1	1059.55	669.67	74.71	1	4.4	16.9	0	21.6	83.0769	1.2	4.61538	20.4	78.4615	15.8	60.7692	0.6	26.087	1.7	73.913	1.7	22.6667	5.8	77.3333	2.1	12.8	14.1	87.037
32228	4A	19	1	11.2279	129.8	28.1	16.6785	-0.35	1	974.38	555.17	120.67	1	6.4	22.9	0	21.6	76.8683	1.2	4.27046	20.4	72.5979	15.8	56.2278	0.8	33.3333	1.6	66.6667	2	24.3902	6.2	75.6098	3.5	20.3	13.9	79.8851
32229	4A	19	0	9.37166	139.6	27.2	13.9572	-1.63	1	849.89	573.72	64.11	1	6	22.2	0	21.2	77.9412	1.1	4.04412	20	73.5294	15.5	56.9853	0.8	34.7826	1.5	65.2174	2.6	29.5455	6.2	70.4545	2.7	16.8	13.5	83.3333
32230	4A	19	1	9.13073	123.3	29	19.0753	1.23	3	1018.33	523.62	95.36	1	7.2	24.9	0	21.8	75.1724	1.2	4.13793	20.6	71.0345	16	55.1724	0.8	33.3333	1.6	66.6667	2.9	32.2222	6.1	67.7778	3.5	20	14	80
32232	4A	19	1	10.026	141.4	35.5	17.7554	0.51	1	973.6	520.93	76.19	1	7.7	21.8	0	27.7	78.0282	1.5	4.22535	26.2	73.8028	20.3	57.1831	1	30.303	2.3	69.697	3.3	27.9661	8.5	72.0339	3.5	16.9	17	82.9268
32233	4A	19	1	10.4778	118.1	19.3	13.8375	-1.86	1	1080.45	579.21	124.1	1	3.1	15.9	0	16.3	84.456	1	5.18135	15.3	79.2746	11.9	61.658	0.4	26.6667	1.1	73.3333	1	21.2766	3.7	78.7234	1.7	12.8	11.4	87.0229
32234	4A	19	1	9.295	129.5	25.4	15.1459	-0.62	1	998.36	571.31	98.86	1	4.6	18	0	20.8	81.8898	1.2	4.72441	19.6	77.1654	15.3	60.2362	0.6	28.5714	1.5	71.4286	1.8	23.3766	5.9	76.6234	2.1	13.6	13.4	86.4516
32235	4A	19	0	9.31417	124.7	24.7	15.8842	-0.18	1	921.64	502.67	69.55	1	6.3	25.5	0	18.4	74.4939	1	4.04858	17.4	70.4453	13.5	54.6559	0.7	35	1.3	65	2.6	33.7662	5.1	66.2338	3	20	12	80
32237	4A	19	0	10.883	126.1	23.2	14.5901	-1.52	1	887.86	598.94	43.72	0	5.1	21.9	0	18.1	78.0172	1	4.31034	17.1	73.7069	13.3	57.3276	0.6	33.3333	1.2	66.6667	2.2	29.7297	5.2	70.2703	2.3	16.4	11.8	83.6879
32240	4A	19	1	9.45927	144	41.9	20.2064	1.51	3	1018.55	587.14	119.72	1	10.9	26.1	0	31	73.9857	1.7	4.05728	29.3	69.9284	22.7	54.1766	1.4	34.1463	2.7	65.8537	5	33.557	9.9	66.443	4.6	19.9	18.4	80
32241	4A	19	1	9.70568	130.1	29	17.1334	0.33	1	1081	644.1	116.98	1	7.1	24.4	0	21.9	75.5172	1.3	4.48276	20.7	71.3793	16	55.1724	0.9	36	1.6	64	2.6	28.8889	6.4	71.1111	3.6	20.7	13.9	79.4286
32242	4A	19	0	10.7543	130.2	25.3	14.9245	-1.21	1	1066.98	635.02	117.88	1	4.9	19.3	0	20.4	80.6324	1.1	4.34783	19.3	76.2846	14.9	58.8933	0.6	27.2727	1.6	72.7273	2.4	28.5714	6	71.4286	1.9	12.8	12.8	87.0748
32243	4A	19	0	9.80972	138.5	35.5	18.5067	1.05	3	984.17	588	96.58	1	9.4	26.6	0	26.1	73.5211	1.4	3.94366	24.7	69.5775	19.1	53.8028	1.2	36.3636	2.1	63.6364	4	33.3333	8	66.6667	4.2	20.9	15.9	79.1045
32244	4A	19	0	9.04038	124.4	22	14.2161	-1.34	1	1055.88	660.95	58.29	0	4.3	19.6	0	17.7	80.4545	0.9	4.09091	16.8	76.3636	13	59.0909	0.6	31.5789	1.3	68.4211	2	28.9855	4.9	71.0145	1.8	13.5	11.5	86.4662
32246	4A	19	1	9.58248	125.4	25.4	16.1525	-0.12	1	1006	631.57	58.17	0	4.7	18.7	0	20.6	81.1024	1.2	4.72441	19.4	76.378	15.1	59.4488	0.6	28.5714	1.5	71.4286	2	25.974	5.7	74.026	2.2	14	13.4	85.8974
32247	4A	19	1	10.2067	123.9	22.8	14.8522	-1.04	1	1061.4	577.26	142.69	1	4.2	18.6	0	18.6	81.579	1.1	4.82456	17.5	76.7544	13.6	59.6491	0.6	31.5789	1.3	68.4211	1.4	21.875	5	78.125	2.3	15.6	12.3	84.2466
32248	4A	19	0	10.0507	137.8	38.1	20.0644	1.57	3	1066.38	656.86	65.43	1	10.7	28.1	0	27.4	71.916	1.4	3.67454	26	68.2415	20.1	52.7559	1.3	36.1111	2.3	63.8889	4.6	35.1145	8.5	64.8855	4.8	22.3	16.7	77.6744
32249	4A	19	0	10.0726	140.5	35	17.7303	0.65	1	867.57	566.73	43.73	0	10.2	29.1	0	24.8	70.8571	1.3	3.71429	23.5	67.1429	18.2	52	1.1	36.6667	1.9	63.3333	4.2	36.5217	7.3	63.4783	4.8	23.6	15.6	76.4706
32250	4A	19	1	9.86995	126.8	25.3	15.7356	-0.41	1	850.17	431.25	113.95	1	5.2	20.5	0	20.1	79.4466	1.2	4.74308	18.9	74.7036	14.7	58.1028	0.6	28.5714	1.5	71.4286	2	28.169	5.1	71.831	2.6	16.2	13.4	83.75
32251	4B	18	1	10.3518	137.5	28.2	14.9157	-1.05	1	1070	729.02	92.12	1	6.2	21.8	0	22.1	78.3688	1.3	4.60993	20.8	73.7589	16.1	57.0922	0.9	37.5	1.5	62.5	2	24.0964	6.3	75.9036	3.3	18.6	14.3	81.25
32253	4B	18	1	10.3135	135.1	31.7	17.3679	0.26	1	1056.81	646.62	103.15	1	6.5	20.6	0	25.2	79.4953	1.4	4.4164	23.8	75.0789	18.4	58.0442	0.9	31.0345	2	68.9655	2.7	25.9615	7.7	74.0385	3	16.1	15.5	83.7838
32254	4B	18	0	9.46475	119	19.9	14.0527	-1.59	1	1058.12	604.19	83.98	1	4.2	21.2	0	15.7	78.8945	0.8	4.0201	14.8	74.3719	11.5	57.7889	0.4	28.5714	1	71.4286	1.8	29.5082	4.3	70.4918	2	16.1	10.3	83.7398
32255	4B	18	0	9.66461	123.7	23.3	15.2271	-0.7	1	1055.31	620.29	91.45	1	5.3	22.6	0	18	77.2532	1	4.29185	17	72.9614	13.2	56.6524	0.6	31.5789	1.3	68.4211	2.2	29.7297	5.2	70.2703	2.4	17.4	11.5	82.7338
32256	4B	18	1	8.93361	124	25.2	16.3892	0.17	1	1031.67	504.98	169.67	1	5.3	20.8	0	20	79.3651	1.2	4.7619	18.8	74.6032	14.6	57.9365	0.6	30	1.4	70	2.1	25.6098	6.1	74.3902	2.5	16.6	12.5	83.3333
32257	4B	18	1	9.56605	139.1	26.9	13.9027	-1.54	1	819.86	512.5	71.94	1	4.2	15.6	0	22.7	84.3866	1.3	4.83271	21.4	79.5539	16.6	61.71	0.7	30.4348	1.6	69.5652	1.8	21.1765	6.7	78.8235	1.7	10.6	14.4	89.441
32258	4B	18	0	9.00753	138.4	29.1	15.1922	-0.57	1	1010.57	667.5	46.27	0	7	24.2	0	22	75.6014	1.2	4.12371	20.9	71.8213	16.1	55.3265	0.8	32	1.7	68	3.1	33.3333	6.2	66.6667	3.1	18	14.2	82.0809
32259	4B	18	1	11.1677	136.2	29.7	16.0104	-0.67	1	1034.42	590.86	120.27	1	5.3	17.9	0	24.4	82.1549	1.4	4.7138	23	77.4411	17.9	60.2694	0.8	29.6296	1.9	70.3704	2	20.4082	7.8	79.5918	2.5	14.5	14.8	85.5491
32260	4A	19	1	10.2478	131	24.8	14.4514	-1.33	1	1028	669.21	105.93	1	3.9	15.8	0	20.9	84.2742	1.2	4.83871	19.7	79.4355	15.3	61.6936	0.6	27.2727	1.6	72.7273	1.6	21.9178	5.7	78.0822	1.8	11.7	13.6	88.3117
32261	4B	18	0	9.92745	134.1	23.7	13.1793	-2.53	2	1007.83	689.17	67.69	1	4.9	20.8	0	18.8	79.3249	1	4.21941	17.8	75.1055	13.8	58.2278	0.6	33.3333	1.2	66.6667	2.1	27.6316	5.5	72.3684	2.2	15.6	12.1	84.6154
32264	4B	18	0	9.5332	122.4	21.9	14.6178	-1.11	1	1004.57	592.52	78.52	1	4.6	21.2	0	17.3	78.9954	0.9	4.10959	16.4	74.8858	12.6	57.5342	0.6	33.3333	1.2	66.6667	2	28.5714	5	71.4286	2.1	15.7	11.2	84.2105
32265	4B	18	1	9.42094	134.9	30.3	16.6502	0.17	1	1070.31	739.64	58.66	0	5.5	18.2	0	24.8	81.8482	1.4	4.62046	23.4	77.2277	18.1	59.736	0.8	27.5862	2.1	72.4138	2.6	24.7619	7.9	75.2381	2.2	12.9	14.8	87.0588
32267	4B	18	0	9.4319	130.2	36.4	21.4723	2.19	4	1070.38	672.33	62.23	1	13.7	37.7	1	22.7	62.3626	1.2	3.2967	21.5	59.0659	16.6	45.6044	1.6	47.0588	1.8	52.9412	5.6	45.1613	6.8	54.8387	6.7	32.1	14.1	67.7885
32268	4B	18	0	9.05407	130	26	15.3846	-0.45	1	1081	662.83	98.15	1	6.4	24.8	0	19.5	75	1	3.84615	18.5	71.1538	14.3	55	0.7	33.3333	1.4	66.6667	2.6	31.7073	5.6	68.2927	3.1	19.6	12.6	80.2548
32269	4B	18	0	10.9788	140.9	34.5	17.3779	0.23	1	1046.88	695.07	83.03	1	8.2	23.8	0	26.3	76.2319	1.4	4.05797	25	72.4638	19.3	55.942	1.1	33.3333	2.2	66.6667	3.7	31.0924	8.2	68.9076	3.4	17.6	16.1	82.5641
32270	4B	18	0	10.4038	131.4	22.6	13.0893	-2.77	2	1059.74	742.64	47.91	0	4.1	18	0	18.6	82.3009	1	4.42478	17.6	77.8761	13.6	60.177	0.6	30	1.4	70	2	27.027	5.4	72.973	1.6	12	11.9	88.1481
32272	4B	18	1	10.5298	128.2	24.5	14.907	-1.11	1	1050.09	618.98	110.31	1	5	20.5	0	19.5	79.5918	1.1	4.4898	18.3	74.6939	14.3	58.3673	0.6	30	1.4	70	1.6	25.3968	4.7	74.6032	2.8	17.2	13.3	82.6087
32273	4B	18	1	10.308	118.5	19.3	13.7442	-1.88	1	883.6	590.52	80.36	1	3.1	16	0	16.2	83.9378	1	5.18135	15.2	78.7565	11.9	61.658	0.4	28.5714	1	71.4286	1	19.6078	4.1	80.3922	1.7	13.2	11.1	86.7188
32274	4B	18	0	9.62902	133.4	22.6	12.6998	-3	2	1008.88	682.67	61.45	1	3.9	17.4	0	18.7	82.7434	1	4.42478	17.7	78.3186	13.7	60.6195	0.6	30	1.4	70	1.9	26.0274	5.4	73.9726	1.5	11.2	12	88.8889
32275	4B	18	1	10.8337	132.3	24.3	13.8831	-1.94	1	1060.43	653.74	72.31	1	4.2	17.2	0	20.1	82.7161	1.2	4.93827	18.9	77.7778	14.7	60.4938	0.6	28.5714	1.5	71.4286	1.4	21.5385	5.1	78.4615	2.2	13.8	13.5	85.9873
32276	4B	18	1	10.2888	133.7	27.4	15.3281	-0.77	1	992.58	574.42	85.03	1	4.7	17.1	0	22.7	82.8467	1.3	4.74453	21.4	78.1022	16.6	60.5839	0.8	32	1.7	68	1.8	20.4545	7	79.5455	2.1	13.1	14	86.9565
32277	4B	18	1	10.4367	126.5	27.4	17.1226	0.12	1	1009.95	519.57	132.04	1	5.7	20.8	0	21.7	79.1971	1.2	4.37956	20.5	74.8175	15.9	58.0292	0.8	32	1.7	68	2.2	25.5814	6.4	74.4186	2.8	17.2	13.7	83.0303
32278	4B	18	1	10.5736	132.9	27.5	15.5698	-0.73	1	1071.21	681.52	95.45	1	5.7	20.7	0	21.8	79.2727	1.2	4.36364	20.5	74.5455	15.9	57.8182	0.8	33.3333	1.6	66.6667	2	25	6	75	2.9	16.9	14.3	83.1395
32279	4B	18	1	10.2505	129.1	26.9	16.1399	-0.31	1	1045.52	571.33	145.98	1	5.6	20.7	0	21.3	79.1822	1.2	4.46097	20.1	74.7212	15.6	57.9926	0.6	26.087	1.7	73.913	2.1	27.6316	5.5	72.3684	2.8	16.6	14.2	83.5294
32280	4C	17	0	9.92471	132.2	23.1	13.2175	-2.49	2	993.98	661.24	70.88	1	4.2	18.3	0	18.9	81.8182	1	4.329	17.9	77.4892	13.8	59.7403	0.6	30	1.4	70	2	26.3158	5.6	73.6842	1.7	12.2	12	87.5912
32281	4C	17	0	9.63997	122	25.2	16.9309	0.35	1	1018.4	656.21	61.43	1	5.5	21.8	0	19.7	78.1746	1	3.96825	18.6	73.8095	14.4	57.1429	0.6	27.2727	1.6	72.7273	2.6	31.7073	5.6	68.2927	2.3	15.3	12.5	84.4595
32282	4C	17	1	10.7981	127.5	24.8	15.2557	-1	1	1056.79	627	110.91	1	3.5	14	0	21.3	85.8871	1.2	4.83871	20.1	81.0484	15.6	62.9032	0.5	21.7391	1.8	78.2609	1.6	20	6.4	80	1.3	9.3	13.1	90.9722
32283	4C	17	1	9.71389	136.5	27.9	14.974	-0.84	1	1026.4	711.4	48.33	0	5.8	20.9	0	22.1	79.2115	1.3	4.6595	20.8	74.552	16.1	57.7061	0.8	33.3333	1.6	66.6667	2.1	25	6.3	75	2.9	17.2	14.2	83.0409
32284	4C	17	0	11.0418	141	29.2	14.6874	-1.49	1	1025.64	687.14	48.83	0	6.4	21.9	0	22.8	78.0822	1.2	4.10959	21.6	73.9726	16.7	57.1918	0.8	32	1.7	68	2.9	30.5263	6.6	69.4737	2.7	15.9	14.5	84.3023
32285	4C	17	0	10.0397	130.4	27.5	16.1725	-0.16	1	1063.78	702.75	50.64	0	5.4	19.6	0	22.1	80.3636	1.2	4.36364	21	76.3636	16.2	58.9091	0.8	33.3333	1.6	66.6667	2.6	26	7.4	74	2.1	13.7	13.1	86.1842
32286	4C	17	0	10.4422	132.4	26.6	15.1742	-0.93	1	961.74	596.83	56.08	0	5.9	22.3	0	20.7	77.8196	1.1	4.13534	19.6	73.6842	15.1	56.7669	0.7	31.8182	1.5	68.1818	2.6	29.8851	6.1	70.1149	2.6	16.5	13.2	83.5443
32287	4C	17	0	9.79877	125.3	22.1	14.0764	-1.65	1	979	668.19	38.19	0	5.2	23.5	0	16.9	76.4706	0.9	4.0724	16	72.3982	12.4	56.1086	0.6	37.5	1	62.5	2.1	31.8182	4.5	68.1818	2.5	18.1	11.3	81.8841
32288	4C	17	1	10.3025	126.5	25.4	15.8728	-0.48	1	1045	598.93	119.96	1	4.3	16.8	0	21.1	83.0709	1.2	4.72441	19.9	78.3465	15.5	61.0236	0.6	27.2727	1.6	72.7273	1.8	23.0769	6	76.9231	1.9	12.4	13.4	87.5817
32291	4C	17	0	9.62902	144.7	54.5	26.0291	3.13	4	1013.79	700.64	51.71	0	21.8	39.9	1	32.7	60	1.7	3.11927	31	56.8807	24	44.0367	2.9	50	2.9	50	8.6	43.6548	11.1	56.3452	10.3	35.5	18.7	64.4828
32292	4C	17	1	9.57426	129.9	25.3	14.9935	-0.78	1	1007.55	662.79	61.74	1	4.2	16.8	0	21	83.004	1.2	4.74308	19.8	78.2609	15.4	60.8696	0.6	27.2727	1.6	72.7273	1.8	22.7848	6.1	77.2152	1.9	12.2	13.4	87.5817
32293	4C	17	1	8.66804	130.5	28.2	16.5588	0.32	1	995.17	517.38	144.38	1	6.1	21.8	0	22	78.0142	1.3	4.60993	20.8	73.7589	16.1	57.0922	0.8	33.3333	1.6	66.6667	2.5	27.4725	6.6	72.5275	2.8	17	13.9	83.2335
32294	4C	17	0	10.0561	137.9	32.9	17.3008	0.44	1	1067.88	732.79	34.64	0	8.1	24.5	0	24.8	75.3799	1.3	3.95137	23.5	71.4286	18.2	55.3191	1	33.3333	2	66.6667	3.6	32.7273	7.4	67.2727	3.5	18.2	15.5	81.5789
32295	4C	17	1	10.0068	132.2	24.5	14.0186	-1.57	1	1061.86	672.62	59.5	0	3.6	14.7	0	20.9	85.3061	1.2	4.89796	19.7	80.4082	15.3	62.449	0.6	27.2727	1.6	72.7273	1.6	21.3333	5.9	78.6667	1.5	9.9	13.3	89.8649
32296	4C	17	1	9.70842	125	23.4	14.976	-0.84	1	1070.1	658.38	84.6	1	4.2	18.1	0	19.2	82.0513	1.1	4.70085	18	76.9231	14	59.8291	0.6	30	1.4	70	1.6	24.6154	4.9	75.3846	2.1	13.9	12.9	86
32297	4C	17	0	9.31964	126	21.1	13.2905	-2.27	2	1060.02	794.62	44.12	0	4.8	22.8	0	16.3	77.2512	0.9	4.2654	15.4	72.9858	11.9	56.3981	0.5	33.3333	1	66.6667	1.9	30.6452	4.3	69.3548	2.4	17.9	10.9	81.9549
32298	4C	17	0	9.61259	132.1	29	16.6185	0.2	1	1023.76	704.48	44	0	7.9	27.3	0	21.1	72.7586	1.1	3.7931	20	68.9655	15.5	53.4483	0.9	37.5	1.5	62.5	3.2	34.4086	6.1	65.5914	3.8	21.8	13.5	78.0347
32299	4C	17	1	9.23751	132.8	23.5	13.3251	-1.91	1	957.33	556.69	127.05	1	4	16.9	0	19.5	82.9787	1.1	4.68085	18.4	78.2979	14.3	60.8511	0.6	31.5789	1.3	68.4211	1.4	20.5882	5.4	79.4118	2	13.3	12.9	86.5772
32300	4C	17	0	9.45654	127	22.5	13.95	-1.66	1	1053.86	707.24	37.86	0	4.9	21.8	0	17.6	78.2222	0.9	4	16.7	74.2222	12.9	57.3333	0.6	31.5789	1.3	68.4211	2	28.5714	5	71.4286	2.3	16.8	11.4	83.2117
32307	1C	27	0	6.14374	107.9	19.8	17.0068	1.13	3	1081	683.55	66.96	1	5.5	27.9	0	14.3	72.2222	0.8	4.0404	13.5	68.1818	10.5	53.0303	0.6	40	0.9	60	2	34.4828	3.8	65.5172	2.9	23.4	9.6	76.8
32308	1C	27	0	6.88569	121	23.5	16.0508	0.4	1	964.12	519.21	78.07	1	6.2	26.5	0	17.3	73.617	0.9	3.82979	16.3	69.3617	12.6	53.617	0.7	36.8421	1.2	63.1579	2.4	34.2857	4.6	65.7143	3	20.8	11.5	79.3103
32309	1C	27	1	6.40931	125.6	23.9	15.1502	-0.1	1	1047.4	613.02	66.17	1	5	21.1	0	18.9	79.0795	1.1	4.60251	17.8	74.477	13.8	57.7406	0.6	33.3333	1.2	66.6667	2.1	28	5.4	72	2.3	16.1	12.2	84.1379
32310	1C	27	0	5.83162	114.8	20.8	15.7826	0.36	1	941.6	548.14	82.64	1	5.6	26.9	0	15.2	73.0769	0.8	3.84615	14.4	69.2308	11.1	53.3654	0.6	35.2941	1.1	64.7059	2	33.3333	4	66.6667	2.9	22.4	10.2	77.8626
32311	1C	27	0	6.98152	114.4	17.4	13.2953	-1.85	1	1016.05	574.19	62.74	1	4.2	24	0	13.2	75.8621	0.7	4.02299	12.5	71.8391	9.7	55.7471	0.4	36.3636	0.7	63.6364	1.4	29.1667	3.4	70.8333	2.3	20.1	9.1	79.8246
32313	1C	27	1	6.45038	115.9	19.8	14.74	-0.37	1	1022.43	558.67	97.55	1	4	20.2	0	15.8	79.798	1	5.05051	14.8	74.7475	11.6	58.5859	0.4	30.7692	0.9	69.2308	1.5	27.7778	3.9	72.2222	2.1	15.9	11.1	84.0909
32315	1C	27	0	6.22313	121.8	21.3	14.3577	-0.78	1	1050.4	634.62	73.45	1	4.7	22	0	16.6	77.9343	0.9	4.22535	15.7	73.7089	12.2	57.277	0.6	33.3333	1.2	66.6667	2	29.8507	4.7	70.1493	2.2	16.7	10.8	83.0769
32316	1C	27	1	6.16838	110.1	16	13.1991	-1.55	1	1038.69	615.36	78.19	1	2.7	16.7	0	13.3	83.125	0.9	5.625	12.5	78.125	9.8	61.25	0.2	22.2222	0.7	77.7778	0.9	25	2.7	75	1.5	13	10	86.9565
32317	1C	27	0	7.2909	114.5	20.3	15.4841	-0.04	1	1046.93	618.9	105.81	1	3.4	16.6	0	16.9	83.2512	1	4.92611	15.9	78.3251	12.4	61.0837	0.4	25	1.2	75	1.6	26.2295	4.5	73.7705	1.4	11.2	11.2	88.8889
32318	2A	25	1	6.14374	128.5	23.6	14.2924	-0.68	1	990.71	500.81	140.07	1	4.8	20.6	0	18.7	79.2373	1.1	4.66102	17.6	74.5763	13.7	58.0508	0.6	31.5789	1.3	68.4211	2	29.8507	4.7	70.1493	2.4	15.5	12.8	84.2105
32319	2C	23	1	7.79192	132	35.8	20.5464	2.04	4	1058.41	642.71	91.83	1	12.3	34.3	1	23.5	65.6425	1.3	3.63128	22.2	62.0112	17.2	48.0447	1.4	45.1613	1.7	54.8387	5	40.6504	7.3	59.3496	5.9	29.1	14.5	71.0784
32320	2C	23	0	8.08761	118.4	20.2	14.4095	-1	1	1022.55	591.17	61.86	1	4.6	22.7	0	15.6	77.2277	0.8	3.9604	14.8	73.2673	11.4	56.4356	0.5	33.3333	1	66.6667	1.8	29.5082	4.3	70.4918	2.2	17.8	10.3	82.4
32321	2C	23	1	7.39493	115.5	21.2	15.8918	0.22	1	971.12	585.43	107.45	1	3.8	18	0	17.4	82.0755	1	4.71698	16.4	77.3585	12.7	59.9057	0.4	25	1.2	75	1.7	25.7576	4.9	74.2424	1.7	12.8	11.3	86.9231
32322	2C	23	0	7.47707	120.1	19.3	13.3805	-1.84	1	1019.4	565.98	101.78	1	3.5	18.1	0	15.8	81.8653	0.9	4.66321	15	77.7202	11.6	60.1036	0.4	26.6667	1.1	73.3333	1.6	26.6667	4.4	73.3333	1.4	12.1	10.3	88.0342
32323	2C	23	0	6.91855	123.3	21.6	14.2078	-0.99	1	1012.64	639.9	53.28	0	5.5	25.3	0	16.1	74.537	0.9	4.16667	15.3	70.8333	11.8	54.6296	0.6	37.5	1	62.5	2	32.2581	4.2	67.7419	2.8	20.4	10.9	79.562
32324	2C	23	1	7.72895	122	23.3	15.6544	0.03	1	1032.93	584.93	115.26	1	4.4	19.1	0	18.9	81.1159	1.1	4.72103	17.8	76.3948	13.8	59.2275	0.6	33.3333	1.2	66.6667	2	26.6667	5.5	73.3333	2	13.8	12.2	85.9155
32326	3C	20	0	8.83231	130	34.8	20.5917	2.09	4	960.81	787.57	15.67	0	11.7	33.8	1	23	66.092	1.2	3.44828	21.8	62.6437	16.9	48.5632	1.4	43.75	1.8	56.25	4.8	41.3793	6.8	58.6207	5.6	28	14.4	72
32329	1A	29	0	7.55099	122.2	23.8	15.938	0.21	1	1063.64	663.26	75.12	1	6.1	25.4	0	17.8	74.7899	1	4.20168	16.8	70.5882	13	54.6219	0.7	35	1.3	65	2.4	32.8767	4.9	67.1233	2.9	20.2	11.5	79.8611
32330	1A	29	0	6.705	110.1	18	14.849	-0.43	1	1007.88	488.98	110.97	1	4.2	23.6	0	13.8	76.6667	0.8	4.44444	13	72.2222	10.1	56.1111	0.4	30.7692	0.9	69.2308	1.6	29.6296	3.8	70.3704	2.2	19.3	9.2	80.7018
32331	1A	29	0	6.0397	110.5	19.5	15.9702	0.48	1	966.02	511.98	78.55	1	4.4	22.6	0	15.1	77.4359	0.8	4.10256	14.3	73.3333	11.1	56.9231	0.6	37.5	1	62.5	1.8	30.5085	4.1	69.4915	2.1	17.1	10	82.6446
32332	1A	29	0	6.43395	111.7	19	15.2282	-0.1	1	1021.09	576.62	107.93	1	4.6	24.4	0	14.4	75.7895	0.8	4.21053	13.6	71.5789	10.5	55.2632	0.5	35.7143	0.9	64.2857	1.8	32.1429	3.8	67.8571	2.4	19.5	9.7	80.1653
32333	1A	29	0	7.96167	126	23	14.4873	-0.92	1	1009.34	607.26	71.42	1	5.7	24.9	0	17.2	74.7826	0.9	3.91304	16.3	70.8696	12.6	54.7826	0.6	35.2941	1.1	64.7059	2.2	31.8841	4.7	68.1159	2.8	19.9	11.4	80.2817
32334	1A	29	0	6.9295	110	17.1	14.1322	-1.05	1	1019.62	609.64	64.33	1	4	23.3	0	13.1	76.6082	0.7	4.09357	12.4	72.5146	9.6	56.1404	0.4	36.3636	0.7	63.6364	1.4	28.5714	3.5	71.4286	2.1	19.3	8.9	80.9091
32336	1A	29	0	6.49418	115.5	19	14.2426	-0.91	1	996.36	743.24	34.92	0	4.1	21.6	0	14.9	78.4211	0.8	4.21053	14.1	74.2105	10.9	57.3684	0.5	33.3333	1	66.6667	1.7	30.3571	3.9	69.6429	1.9	16.2	10	84.0336
32337	1A	29	0	6.87201	117.5	22.7	16.4418	0.67	1	1045.12	685.38	44.78	0	6.2	27.3	0	16.5	72.6872	0.9	3.96476	15.6	68.7225	12.1	53.304	0.7	38.8889	1.1	61.1111	2.4	35.2941	4.4	64.7059	3.1	21.8	11.1	78.169
32338	1B	28	1	5.97947	110.8	18.9	15.3951	0.08	1	1057.05	524.6	147.16	1	3.9	20.4	0	15.1	79.8942	0.9	4.7619	14.1	74.6032	11	58.2011	0.4	30.7692	0.9	69.2308	1.6	30.7692	3.6	69.2308	1.9	15.5	10.6	84.8
32339	1B	28	1	7.74812	111.6	18.5	14.854	-0.45	1	860.57	535.24	63.86	1	3.4	18.3	0	15.1	81.6216	0.9	4.86486	14.2	76.7568	11.1	60	0.4	30.7692	0.9	69.2308	1.2	24.4898	3.7	75.5102	1.8	14.3	10.5	85.3659
32340	1B	28	0	7.00068	108	16.1	13.8032	-1.36	1	1040.1	604.07	74.86	1	3.3	20.7	0	12.8	79.5031	0.7	4.34783	12.1	75.1553	9.4	58.3851	0.4	33.3333	0.8	66.6667	1.4	30.4348	3.2	69.5652	1.6	15.8	8.8	84.6154
32341	1B	28	0	6.37919	114.5	22.1	16.857	1	3	1046.98	691.31	54.22	0	6.2	28	0	15.9	71.9457	0.9	4.0724	15.1	68.3258	11.6	52.4887	0.7	41.1765	1	58.8235	2.2	32.8358	4.5	67.1642	3.2	23.7	10.4	76.4706
32342	1B	28	1	6.32717	109.8	18.5	15.345	0.03	1	1034.36	568.03	93.5	1	4.3	23.1	0	14.2	76.7568	0.9	4.86486	13.4	72.4324	10.4	56.2162	0.4	36.3636	0.7	63.6364	1.4	32.5581	2.9	67.4419	2.6	19.4	10.6	80.303
32343	1B	28	1	6.72964	108.9	17.7	14.9251	-0.27	1	1041	617.74	70.52	1	3.5	20	0	14.1	79.661	0.9	5.08475	13.2	74.5763	10.3	58.1921	0.4	33.3333	0.8	66.6667	1.2	29.2683	2.9	70.7317	2	16.1	10.5	84
32344	1B	28	0	5.95756	114.7	22.1	16.7983	1.03	3	1027.88	645.38	60.31	1	5.7	25.6	0	16.5	74.6606	0.9	4.0724	15.6	70.5882	12.1	54.7511	0.7	36.8421	1.2	63.1579	2.2	33.8462	4.3	66.1538	2.7	19.8	10.9	80.1471
32347	2B	24	1	6.97604	117.8	23.4	16.8626	0.8	1	1037.79	568.9	94.15	1	5.8	24.6	0	17.7	75.641	1.1	4.70085	16.6	70.9402	12.9	55.1282	0.6	33.3333	1.2	66.6667	2.2	33.8462	4.3	66.1538	2.9	19.4	12.2	80.7947
32348	2C	23	0	7.95893	120.9	20.7	14.1618	-1.2	1	1018.14	606.81	86.14	1	4.5	21.7	0	16.2	78.2609	0.9	4.34783	15.3	73.913	11.9	57.4879	0.6	35.2941	1.1	64.7059	1.9	30.6452	4.3	69.3548	2.1	16	10.8	83.7209
32349	2C	23	1	7.6167	137.5	31.9	16.8727	0.7	1	1036.4	651.5	83.62	1	7.2	22.6	0	24.7	77.4295	1.4	4.38871	23.3	73.0408	18.1	56.7398	1	37.037	1.7	62.963	3.2	27.5862	8.4	72.4138	3	17.2	14.5	82.8571
32350	3A	22	1	8.85147	130.7	22.4	13.1128	-1.98	1	1019.83	538.02	138.71	1	3.1	13.8	0	19.3	86.1607	1.1	4.91071	18.2	81.25	14.1	62.9464	0.4	21.0526	1.5	78.9474	1.4	20.2899	5.5	79.7101	1.2	8.8	12.4	91.1765
32351	3B	21	0	8.59411	123.2	20.8	13.7038	-1.71	1	982.69	616.6	70.24	1	4.4	21.2	0	16.4	78.8462	0.9	4.32692	15.5	74.5192	12	57.6923	0.5	31.25	1.1	68.75	1.8	29.0323	4.4	70.9677	2	15.7	10.9	84.4961
32352	3B	21	1	9.23751	130.5	26.2	15.3844	-0.46	1	1007.24	608	100.14	1	4.5	17.3	0	21.7	82.8244	1.2	4.58015	20.4	77.8626	15.9	60.687	0.6	26.087	1.7	73.913	2	23.5294	6.5	76.4706	2	12.7	13.5	87.0968
32353	3B	21	1	9.09514	143.8	55.5	26.8395	3.03	4	1032.29	601.21	84.69	1	18.7	33.7	1	36.8	66.3063	1.9	3.42342	34.9	62.8829	26.9	48.4685	2.4	42.1053	3.3	57.8947	8.7	38.8393	13.7	61.1607	7.7	28	19.8	72
32354	3B	21	0	8.99658	134.1	26.8	14.9031	-0.78	1	1002.48	624.86	97.02	1	6.7	25.2	0	20	74.6269	1.1	4.10448	19	70.8955	14.7	54.8507	0.8	36.3636	1.4	63.6364	2.7	31.7647	5.8	68.2353	3.2	19.9	12.9	80.1242
32355	3B	21	0	9.30595	129.3	24	14.3554	-1.29	1	1025.19	746.38	46.64	0	5.3	22	0	18.7	77.9167	1	4.16667	17.7	73.75	13.7	57.0833	0.6	31.5789	1.3	68.4211	2.3	29.8701	5.4	70.1299	2.4	16.8	12	83.3333
32356	3B	21	1	8.65435	119	20.5	14.4764	-0.89	1	1012.48	652.43	86.74	1	3.3	16.1	0	17.2	83.9024	1	4.87805	16.1	78.5366	12.6	61.4634	0.4	25	1.2	75	1.4	24.1379	4.4	75.8621	1.5	11.7	11.6	88.5496
32357	3B	21	1	8.71184	121.5	20.7	14.0223	-1.23	1	1032.9	537.5	140.81	1	3.7	17.9	0	17	82.1256	1	4.83092	16	77.2947	12.5	60.3865	0.4	26.6667	1.1	73.3333	1.4	24.5614	4.3	75.4386	1.9	14.2	11.6	85.9259
32359	3B	21	0	8.8679	140	29.3	14.949	-0.72	1	1059.71	686.45	63.81	1	6.2	21.1	0	23.1	78.8396	1.2	4.09556	21.9	74.744	16.9	57.6792	0.8	30.7692	1.8	69.2308	2.9	29	7.1	71	2.5	14.9	14.3	85.119
32360	3B	21	1	9.48665	137	33.8	18.0084	0.75	1	1037.64	540.62	131.69	1	6.5	19.4	0	27.3	80.7692	1.5	4.43787	25.8	76.3314	20	59.1716	0.9	27.2727	2.4	72.7273	3.2	27.1186	8.6	72.8814	2.5	13.1	16.3	86.7021
32362	4B	18	0	13.1937	147.2	38.1	17.5837	-0.37	1	1002.67	676.24	77.81	1	8.9	23.4	0	29.2	76.6404	1.5	3.93701	27.7	72.7034	21.4	56.168	1.1	33.3333	2.2	66.6667	4	29.6296	9.5	70.3704	3.9	18.1	17.5	81.7757
32363	4B	18	0	9.62081	131.5	25.6	14.8043	-0.99	1	990.93	559.76	103.27	1	5.3	20.8	0	20.3	79.2969	1.1	4.29688	19.2	75	14.9	58.2031	0.6	27.2727	1.6	72.7273	2.4	28.5714	6	71.4286	2.3	15	12.8	84.7682
32364	4B	18	1	9.61533	129.8	24.3	14.423	-1.16	1	976.17	549.76	83.43	1	4	16.4	0	20.3	83.5391	1.2	4.93827	19.1	78.6008	14.8	60.9054	0.6	28.5714	1.5	71.4286	1.6	22.2222	5.6	77.7778	1.8	12.1	13.1	87.9195
32365	4B	18	1	10.4449	131.1	24.5	14.2548	-1.53	1	1026.67	573.45	87.76	1	3.8	15.6	0	20.7	84.4898	1.2	4.89796	19.5	79.5918	15.1	61.6327	0.6	26.087	1.7	73.913	1.5	22.0588	5.3	77.9412	1.8	11.7	13.6	88.3117
32366	4C	17	0	11.0883	143.5	35.4	17.1909	0.11	1	1034.67	707.62	75.9	1	8.6	24.3	0	26.8	75.7062	1.4	3.9548	25.4	71.7514	19.6	55.3672	1.1	34.375	2.1	65.625	3.8	31.1475	8.4	68.8525	3.8	18.7	16.4	81.1881
32367	4C	17	1	9.94661	128.7	29.1	17.5686	0.46	1	1052	646.52	67.81	1	5.7	19.7	0	23.4	80.4124	1.3	4.46735	22.1	75.945	17.1	58.7629	0.7	26.9231	1.9	73.0769	2.6	26.5306	7.2	73.4694	2.5	14.8	14.2	85.0299
32368	4C	17	0	10.8008	138	36.5	19.1661	1.05	3	1045.29	694.38	48.59	0	9.4	25.7	0	27.1	74.2466	1.4	3.83562	25.7	70.411	19.8	54.2466	1.2	35.2941	2.2	64.7059	4.2	32.8125	8.6	67.1875	4.1	20	16.4	80
32369	1B	28	0	7.18138	108	18.3	15.6893	0.12	1	1046.38	555.17	87.59	1	3.7	20.1	0	14.6	79.7814	0.8	4.37158	13.8	75.4098	10.7	58.4699	0.4	28.5714	1	71.4286	1.6	28.0702	4.1	71.9298	1.6	14.4	9.5	85.5856
32371	1B	28	0	6.5243	116.2	21.3	15.7749	0.28	1	907.9	485.29	90.02	1	4.9	23.2	0	16.4	76.9953	0.9	4.22535	15.5	72.77	12	56.338	0.6	33.3333	1.2	66.6667	2	30.7692	4.5	69.2308	2.3	17.6	10.7	82.3077
32372	2B	24	1	7.64408	126.5	23.9	14.9354	-0.39	1	1017.33	529.79	151.76	1	4.1	17.2	0	19.8	82.8452	1.2	5.02092	18.6	77.8243	14.5	60.6695	0.6	28.5714	1.5	71.4286	2	26.3158	5.6	73.6842	1.6	11.3	12.7	88.8112
32373	2B	24	1	7.64408	124.5	24.4	15.7417	0.1	1	1027.33	527.88	128.84	1	4.2	17.4	0	20.1	82.3771	1.2	4.91803	18.9	77.459	14.7	60.2459	0.6	28.5714	1.5	71.4286	2	24.6914	6.1	75.3086	1.6	11.4	12.5	88.6525
32374	3A	22	1	9.25394	124.7	22.4	14.4051	-1.08	1	960.43	580.14	105.57	1	3.6	16.1	0	18.8	83.9286	1.1	4.91071	17.7	79.0179	13.8	61.6071	0.6	31.5789	1.3	68.4211	1.4	21.5385	5.1	78.4615	1.7	11.9	12.4	87.9433
32376	3C	20	0	8.67899	125.5	23.4	14.8569	-0.75	1	949.81	563.39	93.61	1	5.4	23.1	0	18	76.9231	1	4.2735	17	72.6496	13.2	56.4103	0.6	33.3333	1.2	66.6667	2.2	30.137	5.1	69.863	2.5	17.9	11.6	82.2695
32377	3C	20	0	8.40794	128.5	27.2	16.4726	0.38	1	1009.88	592.64	67.76	1	7	25.8	0	20.2	74.2647	1.1	4.04412	19.1	70.2206	14.8	54.4118	0.9	39.1304	1.4	60.8696	2.8	30.7692	6.3	69.2308	3.4	21.2	12.5	78.6164
32378	4C	17	0	9.91923	137.8	33.3	17.5366	0.6	1	1081	715.14	64.97	1	8.5	25.5	0	24.8	74.4745	1.3	3.9039	23.5	70.5706	18.2	54.6547	1.1	36.6667	1.9	63.3333	3.8	34.2342	7.3	65.7658	3.6	19	15.6	81.25
32380	1A	29	0	6.69131	115.3	18.7	14.0664	-1.08	1	942.09	545.29	65.79	1	4.6	24.7	0	14.1	75.4011	0.8	4.27807	13.3	71.123	10.3	55.0802	0.5	38.4615	0.8	61.5385	1.6	30.7692	3.6	69.2308	2.5	20.4	9.6	79.3388
32381	1B	28	0	6.63929	114	23.9	18.3903	1.79	3	854.76	526.31	45.89	0	7.1	29.8	0	16.8	70.2929	0.9	3.76569	15.9	66.5272	12.3	51.4644	0.8	40	1.2	60	2.8	38.3562	4.5	61.6438	3.6	24.3	11.1	75.5102
32382	2B	24	0	7.49897	112.2	18.3	14.5367	-0.8	1	1019.48	561.81	92.71	1	4.3	23.2	0	14	76.5027	0.8	4.37158	13.3	72.6776	10.3	56.2842	0.4	33.3333	0.8	66.6667	1.6	29.6296	3.8	70.3704	2.2	18.9	9.4	81.0345
32383	3C	20	1	8.20808	121.7	26.6	17.9598	1.06	3	1041.45	574.1	112.02	1	5.5	20.6	0	21.2	79.6992	1.2	4.51128	19.9	74.812	15.5	58.2707	0.7	29.1667	1.7	70.8333	2.4	26.9663	6.5	73.0337	2.4	15.5	13	84.4156
32384	4B	18	1	10.193	134.9	28.8	15.8259	-0.46	1	1062.29	605.24	109.41	1	5.8	20	0	23	79.8611	1.3	4.51389	21.7	75.3472	16.9	58.6806	0.8	30.7692	1.8	69.2308	2.2	25.5814	6.4	74.4186	2.8	15.9	14.8	84.0909
32386	3B	21	0	10.4449	121.5	23.1	15.648	-0.6	1	1034.07	595.95	96.36	1	4.7	20.3	0	18.4	79.6537	1	4.329	17.4	75.3247	13.5	58.4416	0.6	31.5789	1.3	68.4211	2.2	28.2051	5.6	71.7949	2	14.6	11.5	85.1852
32387	1A	29	0	6.29706	110.8	17.3	14.0918	-1.02	1	1060.55	580.76	95.81	1	3.5	20.2	0	13.8	79.7688	0.8	4.62428	13	75.1445	10.1	58.3815	0.4	30.7692	0.9	69.2308	1.4	28	3.6	72	1.6	14.7	9.3	85.3211
32389	1A	29	1	6.28337	116	17.5	13.0054	-1.72	1	1048.45	655.86	74.57	1	2.9	16.5	0	14.6	83.4286	0.9	5.14286	13.7	78.2857	10.7	61.1429	0.4	33.3333	0.8	66.6667	1.1	25	3.3	75	1.5	12.3	10.6	87.6033
32390	1B	28	0	6.63929	107.5	17.4	15.0568	-0.27	1	1060.86	644.76	70.83	1	3.9	22.2	0	13.5	77.5862	0.7	4.02299	12.8	73.5632	9.9	56.8966	0.4	30.7692	0.9	69.2308	1.6	32.6531	3.3	67.3469	1.9	16.8	9.3	83.0357
32391	1B	28	1	6.02053	114.9	16.6	12.5738	-2.12	2	1052.88	722.21	46.26	0	3.2	19.5	0	13.4	80.7229	0.9	5.42169	12.5	75.3012	9.8	59.0361	0.2	28.5714	0.5	71.4286	0.9	25.7143	2.6	74.2857	2.1	16.8	10.3	83.0645
32392	2B	24	0	7.67693	110.5	20.8	17.0349	0.86	1	1019.91	650.5	57.28	0	6.1	29.1	0	14.8	71.1538	0.8	3.84615	14	67.3077	10.8	51.9231	0.7	43.75	0.9	56.25	2.2	35.4839	4	64.5161	3.3	24.8	9.9	75
32395	4B	18	0	10.4148	140.6	30.1	15.2264	-0.89	1	937.83	542.24	77.55	1	6.2	20.6	0	23.9	79.402	1.3	4.31894	22.6	75.0831	17.5	58.1395	0.8	28.5714	2	71.4286	3	29.703	7.1	70.297	2.4	14	14.9	86.1272
32397	1A	29	1	6.47228	108.8	18.4	15.5439	0.14	1	1004	616.4	81.91	1	4.5	24.6	0	13.9	75.5435	0.9	4.8913	13	70.6522	10.2	55.4348	0.4	36.3636	0.7	63.6364	1.4	32.5581	2.9	67.4419	2.8	21.4	10.3	78.626
32398	1C	27	0	6.73785	114.5	18.5	14.1111	-1.05	1	1021.31	555.17	100.33	1	3	16.3	0	15.5	83.7838	1	5.40541	14.6	78.9189	11.4	61.6216	0.4	30.7692	0.9	69.2308	1.4	25.4545	4.1	74.5455	1.3	11.2	10.5	88.9831
32399	3B	21	0	8.72827	125.2	26.2	16.7145	0.45	1	992.45	653.31	68.55	1	6.2	23.6	0	20	76.3359	1.1	4.19847	19	72.5191	14.7	56.1069	0.8	34.7826	1.5	65.2174	2.6	28.8889	6.4	71.1111	2.8	19	12.1	81.2081
32400	3B	21	1	9.19918	126.5	25.7	16.0602	-0.06	1	1029.29	611.38	94.48	1	5.1	19.7	0	20.6	80.1556	1.2	4.66926	19.5	75.8755	15.1	58.7549	0.6	28.5714	1.5	71.4286	2	25.3165	5.9	74.6835	2.4	15.5	13.3	84.7134
32401	1A	29	0	6.29432	107.5	16.6	14.3645	-0.78	1	966.14	512.95	67.4	1	3.4	20.4	0	13.3	80.1205	0.7	4.21687	12.5	75.3012	9.7	58.4337	0.4	33.3333	0.8	66.6667	1.4	29.1667	3.4	70.8333	1.6	14.8	9.1	85.0467
32402	1A	29	1	7.69336	113.8	19.3	14.903	-0.41	1	1052.83	650.33	107.28	1	4	20.5	0	15.4	79.7927	1	5.18135	14.4	74.6114	11.2	58.0311	0.4	30.7692	0.9	69.2308	1.4	28	3.6	72	2.2	16.7	11	83.3333
32403	2C	23	0	7.16496	123.5	24.7	16.1943	0.45	1	1052.86	691.72	53.88	0	6.1	24.6	0	18.7	75.7085	1	4.04858	17.7	71.6599	13.7	55.4656	0.8	38.0952	1.3	61.9048	2.6	32.0988	5.5	67.9012	2.9	19.3	11.9	80.4054
32404	3A	22	1	9.66461	119.5	21.4	14.9857	-0.81	1	1017.55	625.12	99.14	1	4	18.9	0	17.4	81.3084	1	4.6729	16.3	76.1682	12.7	59.3458	0.6	35.2941	1.1	64.7059	1.4	23.7288	4.5	76.2712	2.1	15.4	11.8	84.8921
32405	1C	27	0	6.52704	114.5	18.2	13.8823	-1.23	1	1025.9	562.07	127.36	1	4.1	22.7	0	14.1	77.4725	0.8	4.3956	13.3	73.0769	10.3	56.5934	0.4	30.7692	0.9	69.2308	1.6	30.7692	3.6	69.2308	2.1	17.8	9.6	82.0513
32407	2A	25	0	7.77823	118	19.2	13.7891	-1.49	1	985.4	627.29	94.12	1	3.7	19.2	0	15.5	80.7292	0.8	4.16667	14.7	76.5625	11.4	59.375	0.4	26.6667	1.1	73.3333	1.6	26.6667	4.4	73.3333	1.6	13.7	10	86.2069
32408	2A	25	1	8.5859	121.3	20.5	13.9326	-1.26	1	1058.57	597.4	110.67	1	3.5	17	0	17	82.9268	1	4.87805	16	78.0488	12.4	60.4878	0.4	26.6667	1.1	73.3333	1.3	24.0741	4.1	75.9259	1.8	12.9	11.8	86.7647
32409	2A	25	0	7.96441	130.2	24	14.1576	-1.2	1	991.74	610.33	64.31	1	5.3	22	0	18.7	77.9167	1	4.16667	17.7	73.75	13.7	57.0833	0.6	30	1.4	70	2.3	30.2632	5.3	69.7368	2.3	16.2	12.1	84.0278
32410	2A	25	1	7.72074	124.7	24.6	15.8198	0.13	1	913.69	525.74	72.88	1	5	20.3	0	19.6	79.6748	1.1	4.47154	18.5	75.2033	14.4	58.5366	0.6	31.5789	1.3	68.4211	2.2	27.8481	5.7	72.1519	2.3	15.2	12.6	84.5638
32411	2A	25	1	7.61396	112.5	17.3	13.6691	-1.27	1	1004.21	527.29	107.31	1	2.9	16.7	0	14.5	83.815	0.9	5.20231	13.5	78.0347	10.6	61.2717	0.4	30.7692	0.9	69.2308	1	24.3902	3.1	75.6098	1.6	12.9	10.5	86.7769
32413	3B	21	1	9.56605	139.9	33	16.8608	0.23	1	1037.55	626.71	90.26	1	7.7	23.4	0	25.3	76.6667	1.4	4.24242	23.9	72.4242	18.5	56.0606	1	33.3333	2	66.6667	3.1	29.8077	7.3	70.1923	3.6	18.6	15.9	81.5385
32417	2A	25	1	7.97262	114.8	20.4	15.4791	-0.12	1	919.38	453.55	111.36	1	4.5	22.2	0	15.9	77.9412	1	4.90196	14.9	73.0392	11.6	56.8627	0.4	30.7692	0.9	69.2308	1.6	29.0909	3.9	70.9091	2.5	18.5	11.1	81.6176
33001	1A	16	0	5.91923	111.2	17.3	13.9906	-1.08	1	1028.12	610.5	60.93	1	3.5	20.2	0	13.8	79.7688	0.9	5.20231	12.9	74.5665	10.1	58.3815	0.3	33.3333	0.6	66.6667	1.1	27.5	2.9	72.5	2.1	16.9	10.3	83.0645
33002	1A	16	1	6.42574	118.4	19.1	13.6248	-1.2	1	1029.33	562.57	120.95	1	3.8	20.1	0	15.3	80.1047	0.9	4.71204	14.3	74.8691	11.2	58.6387	0.4	33.3333	0.8	66.6667	1.2	27.2727	3.2	72.7273	2.2	16.2	11.2	83.5821
33003	1A	16	1	6.03696	118.9	25.2	17.8253	1.4	3	1005.74	499.6	109.78	1	6.2	24.8	0	18.9	75	1.1	4.36508	17.8	70.6349	13.9	55.1587	0.7	35	1.3	65	2.6	33.3333	5.2	66.6667	3	19.2	12.5	80.6452
33004	1A	16	1	6.33265	113.2	21.5	16.7782	0.84	1	1030.12	620.21	81.83	1	5.6	25.9	0	15.9	73.9535	1	4.65116	15	69.7674	11.7	54.4186	0.5	38.4615	0.8	61.5385	2	33.8983	3.9	66.1017	3.1	21.8	11.2	78.3217
33006	1A	16	0	6.55715	112.5	20.6	16.2765	0.6	1	1077.14	551.29	97.55	1	4.8	23.5	0	15.7	76.2136	0.9	4.36893	14.9	72.3301	11.5	55.8252	0.6	35.2941	1.1	64.7059	2	31.746	4.3	68.254	2.3	18.2	10.3	81.746
33007	1A	16	1	6.02875	114.5	22.5	17.1621	1.08	3	914.61	495.14	106.78	1	3.3	14.8	0	19.2	85.3333	1.1	4.88889	18.1	80.4444	15.4	68.4444	0.2	16.6667	1	83.3333	0.4	9.7561	3.7	90.2439	2.7	15.4	14.6	84.3931
33008	1A	16	0	6.17933	114.4	19.3	14.7471	-0.45	1	1026.14	709.83	58.6	0	4.8	24.6	0	14.6	75.6477	0.8	4.14508	13.8	71.5026	10.7	55.4404	0.5	33.3333	1	66.6667	1.8	33.3333	3.6	66.6667	2.4	19.3	10.1	80.8
33009	1A	16	0	7.0883	128.1	33.7	20.5367	2.6	4	956.07	624.83	70.59	1	10.8	32	1	22.9	67.9525	1.2	3.56083	21.7	64.3917	16.8	49.8516	1.3	41.9355	1.8	58.0645	4.4	39.2857	6.8	60.7143	5.1	26.3	14.3	73.7113
33010	1B	15	1	5.89733	104.5	18.8	17.2157	1.11	3	902.67	535	93.56	1	4.8	25.4	0	14.1	75	0.9	4.78723	13.2	70.2128	10.3	54.7872	0.4	36.3636	0.7	63.6364	1.6	34.0426	3.1	65.9574	2.8	21.2	10.3	78.626
33011	1B	15	1	6.41478	114.8	17.4	13.2028	-1.55	1	1070.38	619.33	94.74	1	3.7	21.2	0	13.7	78.7356	0.9	5.17241	12.8	73.5632	10	57.4713	0.4	40	0.6	60	1	27.7778	2.6	72.2222	2.4	18.2	10.6	81.5385
33012	1B	15	1	6.84463	118.6	21.7	15.4273	0.03	1	1015.93	547.69	89.31	1	4	18.3	0	17.7	81.5668	1.1	5.06912	16.7	76.9585	13	59.9078	0.5	27.7778	1.3	72.2222	1.8	27.2727	4.8	72.7273	1.7	12.5	11.6	87.218
33013	1B	15	0	7.21971	114.8	19.4	14.7203	-0.61	1	1012.45	565.14	91.79	1	4.2	21.7	0	15.2	78.3505	0.8	4.12371	14.4	74.2268	11.1	57.2165	0.5	33.3333	1	66.6667	1.8	30.5085	4.1	69.4915	2	16.2	10.1	83.4711
33014	1B	15	0	6.86105	114.4	19.1	14.5942	-0.65	1	1004.45	563.24	95.67	1	4.6	23.9	0	14.5	75.9162	0.8	4.18848	13.8	72.2513	10.6	55.4974	0.5	33.3333	1	66.6667	1.8	32.7273	3.7	67.2727	2.3	18.7	10	81.3008
33016	1B	15	0	6.49144	116.4	20.5	15.1303	-0.19	1	712.06	497.75	37.25	0	5.1	24.7	0	15.5	75.6098	0.8	3.90244	14.6	71.2195	11.3	55.122	0.6	37.5	1	62.5	2	33.3333	4	66.6667	2.5	19.5	10.4	80.6202
33018	1B	15	0	6.36003	108.7	16.9	14.303	-0.84	1	1081	577.33	89.07	1	3.2	18.7	0	13.7	81.0651	0.9	5.32544	12.8	75.7396	10	59.1716	0.3	30	0.7	70	1	25.641	2.9	74.359	1.8	15	10.1	84.874
33021	1B	15	1	6.61191	116	20.4	15.1605	-0.11	1	1072.21	596.88	84.58	1	4	19.8	0	16.4	80.3922	1	4.90196	15.4	75.4902	12	58.8235	0.4	26.6667	1.1	73.3333	1.6	29.0909	3.9	70.9091	2	14.8	11.4	85.0746
33022	1B	15	1	7.01437	120	21.3	14.7917	-0.39	1	1020.31	540.36	107.54	1	3.8	18	0	17.5	82.1596	1.1	5.16432	16.4	76.9953	12.8	60.0939	0.4	25	1.2	75	1.6	25.3968	4.7	74.6032	1.8	13.2	11.7	86.6667
33023	1B	15	0	7.07734	105	13.7	12.4263	-2.8	2	1047.74	593.95	109.65	1	2.8	20.3	0	10.9	79.562	0.6	4.37956	10.3	75.1825	8	58.3942	0.2	25	0.6	75	1	29.4118	2.4	70.5882	1.5	16	7.9	84.0426
33024	1B	15	0	6.43121	119.2	19.6	13.7944	-1.3	1	956.48	557.86	77.86	1	4.2	21.5	0	15.4	78.5714	0.8	4.08163	14.6	74.4898	11.3	57.6531	0.5	33.3333	1	66.6667	1.8	31.0345	4	68.9655	2	15.8	10.4	83.871
33025	1B	15	1	6.53799	116.9	23.2	16.9769	0.92	1	1021.38	551	146.6	1	5.1	22.2	0	18	77.5862	1.1	4.74138	17	73.2759	13.2	56.8965	0.6	33.3333	1.2	66.6667	2.2	30.5556	5	69.4444	2.4	16.7	11.9	83.2168
33026	1B	15	1	6.76249	112	18.4	14.6684	-0.44	1	996.79	584.12	90.34	1	3.7	19.9	0	14.8	80.4348	0.9	4.8913	13.9	75.5435	10.8	58.6957	0.4	19.0476	1.7	80.9524	1.4	29.1667	3.4	70.8333	2	17	9.8	83.0508
33027	1B	15	1	6.27515	113.5	21.2	16.4568	0.68	1	1000.19	577.53	91.89	1	4.9	23	0	16.3	76.8868	1	4.71698	15.3	72.1698	12	56.6038	0.5	35.7143	0.9	64.2857	1.8	31.0345	4	68.9655	2.5	18.2	11.4	82.0144
33029	1B	15	0	6.73238	114.5	17.8	13.5772	-1.54	1	929.28	593.92	55.05	0	3.5	19.6	0	14.3	80.3371	0.8	4.49438	13.6	76.4045	10.5	58.9888	0.4	28.5714	1	71.4286	1.5	28.3019	3.8	71.6981	1.6	13.9	9.6	85.7143
33030	1B	15	0	6.7269	111.5	16.5	13.2719	-1.84	1	827.75	514.06	76.11	1	3.2	19.4	0	13.3	80.6061	0.7	4.24242	12.6	76.3636	9.7	58.7879	0.4	33.3333	0.8	66.6667	1.4	29.1667	3.4	70.8333	1.5	14.2	9	85.7143
33031	1B	15	1	7.86311	126	23.1	14.5503	-0.67	1	980.55	615.05	75.97	1	4.5	19.4	0	18.6	80.5195	1.1	4.7619	17.5	75.7576	13.6	58.8745	0.6	33.3333	1.2	66.6667	1.8	26.4706	5	73.5294	2.2	14.7	12.4	84.9315
33032	1B	15	1	6.38741	117.5	23.7	17.1661	1.03	3	1069.33	692.17	86.39	1	5.2	21.8	0	18.5	78.0591	1.1	4.64135	17.4	73.4177	13.6	57.384	0.6	31.5789	1.3	68.4211	2.3	31.0811	5.1	68.9189	2.3	15.9	12.1	84.0278
33034	2A	14	0	7.15127	122.6	21.3	14.1709	-1.06	1	1038.28	795.12	40.47	0	4.8	22.5	0	16.5	77.4648	0.9	4.22535	15.6	73.2394	12.1	56.8075	0.6	35.2941	1.1	64.7059	2	30.7692	4.5	69.2308	2.3	17.3	10.9	82.5758
33035	2A	14	0	6.66667	114.3	15.8	12.0939	-3.13	2	1018.26	677.24	49.98	0	3.3	20.7	0	12.5	79.1139	0.7	4.43038	11.8	74.6835	9.2	58.2278	0.4	33.3333	0.8	66.6667	1.2	28.5714	3	71.4286	1.7	16.3	8.8	83.8095
33036	2A	14	0	7.59206	117.2	21.6	15.7253	0.07	1	1061.12	627.31	58.33	0	5.1	23.7	0	16.5	76.3889	0.9	4.16667	15.6	72.2222	12.1	56.0185	0.6	33.3333	1.2	66.6667	2.2	33.3333	4.4	66.6667	2.4	18.2	10.9	81.9549
33037	2A	14	1	7.86037	125.5	23	14.6029	-0.63	1	1060.05	768.55	59.52	0	4.6	19.8	0	18.5	80.4348	1.1	4.78261	17.4	75.6522	13.5	58.6957	0.6	30	1.4	70	1.8	28.5714	4.5	71.4286	2.2	15.1	12.6	85.1351
33038	2A	14	0	7.24709	123	22	14.5416	-0.76	1	1003.17	572.83	87.48	1	4.6	21	0	17.4	79.0909	0.9	4.09091	16.5	75	12.7	57.7273	0.6	33.3333	1.2	66.6667	2	28.9855	4.9	71.0145	2	15.2	11.2	84.8485
33039	2A	14	0	8.96646	139.8	31.7	16.2198	0.1	1	1029.5	628.79	61.98	1	7.6	24	0	24.1	76.0252	1.3	4.10095	22.8	71.9243	17.6	55.5205	1	35.7143	1.8	64.2857	3.3	31.1321	7.3	68.8679	3.3	18.3	14.9	81.8681
33040	2A	14	0	7.04449	116.9	20.7	15.1475	-0.26	1	1033.5	600.83	88.53	1	4.6	22	0	16.2	78.2609	0.9	4.34783	15.3	73.913	11.8	57.0048	0.6	35.2941	1.1	64.7059	2	30.7692	4.5	69.2308	2.1	16.4	10.6	83.4646
33041	2A	14	0	7.0883	121.5	18.6	12.5997	-2.6	2	1007.5	635.12	63.72	1	3.7	20.1	0	14.9	80.1075	0.8	4.30108	14.1	75.8065	10.9	58.6021	0.4	28.5714	1	71.4286	1.6	29.0909	3.9	70.9091	1.8	15	10	84.7458
33042	2A	14	0	7.87953	122.5	19.8	13.1945	-2.1	2	1012.41	608.21	68.19	1	3.6	17.9	0	16.3	82.3232	0.9	4.54545	15.4	77.7778	11.9	60.101	0.4	25	1.2	75	1.6	25.3968	4.7	74.6032	1.4	12	10.4	88.1356
33043	2A	14	0	6.75975	117.5	20.1	14.5586	-0.67	1	1007.5	657.38	51.03	0	4.5	22.5	0	15.5	77.1144	0.8	3.9801	14.7	73.1343	11.4	56.7164	0.5	33.3333	1	66.6667	1.8	29.0323	4.4	70.9677	2.2	17.6	10.2	82.2581
33044	2A	14	1	7.33744	121.4	27.3	18.5236	1.46	3	1068.36	674.88	53.02	0	6.9	25.1	0	20.5	75.0916	1.2	4.3956	19.3	70.696	15	54.9451	0.8	36.3636	1.4	63.6364	2.8	31.4607	6.1	68.5393	3.3	20.2	12.9	79.6296
33045	2A	14	0	7.03354	111.5	16.7	13.4328	-1.71	1	1016.07	715.21	41.57	0	3.9	23.2	0	12.9	77.2455	0.7	4.19162	12.2	73.0539	9.4	56.2874	0.4	33.3333	0.8	66.6667	1.4	30.4348	3.2	69.5652	2.1	18.8	9	81.0811
33046	2A	14	1	7.29911	118.9	21.2	14.9959	-0.3	1	1054.93	589.88	120.03	1	4.4	20.8	0	16.8	79.2453	1	4.71698	15.7	74.0566	12.3	58.0189	0.4	30.7692	0.9	69.2308	1.6	27.5862	4.2	72.4138	2.3	16.7	11.6	83.4532
33048	2A	14	0	7.46064	122.4	20.4	13.6166	-1.61	1	1024.45	695.14	46.47	0	4.4	21.5	0	16	78.4314	0.9	4.41176	15.1	74.0196	11.7	57.3529	0.6	37.5	1	62.5	1.8	30	4.2	70	2	15.8	10.8	84.375
33050	2B	13	1	7.65503	116.3	19.8	14.6388	-0.58	1	1043.48	603.79	105.17	1	4.2	21.3	0	15.5	78.2828	1	5.05051	14.6	73.7374	11.4	57.5758	0.4	30.7692	0.9	69.2308	1.4	28	3.6	72	2.4	18	11.1	82.2222
33051	2B	13	1	7.58932	111.1	16.9	13.6917	-1.25	1	1076.21	620.05	109.47	1	3.1	18.2	0	13.9	82.2485	0.9	5.32544	13	76.9231	10.2	60.355	0.3	30	0.7	70	1	25	3	75	1.8	15	10.2	85
33053	2B	13	1	7.65229	119.5	20	14.0054	-1.03	1	908.88	562.6	89.05	1	4.1	20.6	0	15.9	79.5	1	5	14.9	74.5	11.6	58	0.4	30.7692	0.9	69.2308	1.4	28.5714	3.5	71.4286	2.4	17	11.5	82.7338
33054	2B	13	0	8.53662	127.6	28.2	17.32	0.83	1	1012.19	639.74	89.09	1	7	24.8	0	21.2	75.1773	1.1	3.90071	20.1	71.2766	15.5	54.9645	0.8	32	1.7	68	3	32.967	6.1	67.033	3.1	18.6	13.4	81.2121
33055	2B	13	1	7.59206	117.8	21.3	15.3493	-0.12	1	1024.57	518.67	134.12	1	4.2	19.7	0	17.1	80.2817	1	4.69484	16.1	75.5869	12.5	58.6854	0.5	31.25	1.1	68.75	1.6	27.1186	4.3	72.8814	2.1	15.2	11.6	84.6715
33056	2B	13	0	7.00068	121.5	22	14.9029	-0.43	1	970.33	666.43	69.15	1	5.3	23.9	0	16.8	76.3636	0.9	4.09091	15.9	72.2727	12.3	55.9091	0.6	35.2941	1.1	64.7059	2	29.4118	4.8	70.5882	2.6	19.1	10.9	80.7407
33057	2B	13	0	7.46338	107.7	17	14.6561	-0.7	1	1011.74	501.36	93.55	1	4	23.4	0	13	76.4706	0.7	4.11765	12.3	72.3529	9.5	55.8824	0.4	33.3333	0.8	66.6667	1.5	30.6122	3.4	69.3878	2.1	19.1	8.9	80.9091
33059	2B	13	0	8.05749	132.3	31.5	17.9966	1.26	3	1057.81	615.98	90.09	1	8.6	27.4	0	22.9	72.6984	1.2	3.80952	21.7	68.8889	16.8	53.3333	1.1	39.2857	1.7	60.7143	3.4	32.0755	7.2	67.9245	4.1	22.4	14	77.3481
33060	2B	13	1	7.09651	118	19.2	13.7891	-1.11	1	953.31	593.64	82.57	1	4.1	21.2	0	15.1	78.6458	0.9	4.6875	14.2	73.9583	11.1	57.8125	0.4	33.3333	0.8	66.6667	1.2	27.907	3.1	72.093	2.5	18	11.2	81.7518
33061	2B	13	1	7.32101	120.3	20.5	14.1652	-0.86	1	1005.05	569.12	99.93	1	3.2	15.7	0	17.3	84.3902	1	4.87805	16.3	79.5122	12.7	61.9512	0.4	25	1.2	75	1.4	22.9508	4.7	77.0492	1.4	10.6	11.4	89.0625
33062	2B	13	1	8.12047	123	21.2	14.0128	-1.09	1	949.64	527.14	111.69	1	3.5	16.5	0	17.7	83.4906	1.1	5.18868	16.6	78.3019	12.9	60.8491	0.4	25	1.2	75	1.4	23.7288	4.5	76.2712	1.7	12.1	11.9	87.5
33063	2B	13	0	7.74538	116	19.3	14.343	-1	1	1031.83	596.14	87.88	1	3.6	18.9	0	15.7	81.3472	0.8	4.14508	14.8	76.6839	11.5	59.5855	0.4	28.5714	1	71.4286	1.6	25.3968	4.7	74.6032	1.5	13	10	86.9565
33064	2B	13	1	8.92266	128.5	22.8	13.8079	-1.43	1	1071.64	644.69	83.52	1	3.3	14.7	0	19.4	85.0877	1.1	4.82456	18.3	80.2632	14.2	62.2807	0.5	25	1.5	75	1.6	23.5294	5.2	76.4706	1.3	9.5	12.7	90.7143
33065	2B	13	1	7.53457	121.6	19.3	13.0524	-1.77	1	1007.95	548	118.33	1	3.6	18.5	0	15.7	81.3472	1	5.18135	14.8	76.6839	11.5	59.5855	0.4	33.3333	0.8	66.6667	1.2	24.4898	3.7	75.5102	2	15	11.3	84.9624
33066	2B	13	1	7.27173	117.2	21.1	15.3613	-0.06	1	963.62	580.19	69.85	1	5	23.6	0	16.1	76.3033	1	4.73934	15.1	71.564	11.8	55.9242	0.5	35.7143	0.9	64.2857	1.6	29.6296	3.8	70.3704	2.9	20	11.4	79.7203
33067	2B	13	1	7.65777	119	21.1	14.9001	-0.41	1	1071.43	653.6	72.74	1	4.3	20.6	0	16.7	79.1469	1	4.73934	15.7	74.4076	12.2	57.8199	0.4	30.7692	0.9	69.2308	1.6	28.0702	4.1	71.9298	2.3	16.4	11.7	83.5714
33068	2B	13	0	9.20739	125	24.4	15.616	-0.31	1	1063.83	544.81	97.96	1	5.8	23.6	0	18.6	76.2295	1	4.09836	17.7	72.541	13.7	56.1475	0.7	36.8421	1.2	63.1579	2.4	30.3797	5.5	69.6203	2.7	18.3	11.9	81.5068
33069	2B	13	1	8.35866	129.8	26	15.4321	-0.21	1	1033.12	697.76	62.1	1	5.1	19.5	0	21	80.7692	1.2	4.61538	19.7	75.7692	15.3	58.8462	0.6	28.5714	1.5	71.4286	2.1	25	6.3	75	2.3	15	13.2	85.1613
33071	2B	13	1	6.7488	119	19.8	13.9821	-0.94	1	1046.76	747.29	49.26	0	3.9	19.7	0	15.9	80.303	1	5.05051	14.9	75.2525	11.6	58.5859	0.4	30.7692	0.9	69.2308	1.4	27.451	3.7	72.549	2.1	15.5	11.3	84.3284
33072	2B	13	0	7.6386	120.3	20.1	13.8888	-1.38	1	856.75	507.31	129.84	1	4.5	22.3	0	15.6	77.6119	0.8	3.9801	14.7	73.1343	11.4	56.7164	0.5	33.3333	1	66.6667	1.8	29.0323	4.4	70.9677	2.2	17.7	10.2	82.2581
33073	3A	12	0	9.37166	121.7	25.6	17.2846	0.62	1	1004.24	634.64	61.33	1	7	27.4	0	18.6	72.6563	1	3.90625	17.6	68.75	13.6	53.125	0.8	36.3636	1.4	63.6364	2.8	34.1463	5.4	65.8537	3.5	22.8	11.8	77.1242
33075	3A	12	1	8.36687	128.9	25.2	15.1668	-0.37	1	1017.79	690.55	75.97	1	4.7	18.8	0	20.5	81.3492	1.2	4.7619	19.3	76.5873	15	59.5238	0.6	30	1.4	70	2	24.3902	6.2	75.6098	2.1	14.3	12.9	86
33076	3A	12	0	8.87337	128.7	27.4	16.5422	0.33	1	1000.74	558.76	77.9	1	6.5	23.6	0	21	76.6423	1.1	4.0146	19.9	72.6277	15.3	55.8394	0.8	33.3333	1.6	66.6667	2.8	30.7692	6.3	69.2308	2.9	17.9	13.1	81.875
33078	3A	12	0	8.18891	122	23.3	15.6544	-0.09	1	988.14	669.9	50.59	0	5.3	22.9	0	17.9	76.824	1	4.29185	17	72.9614	13.1	56.2232	0.6	33.3333	1.2	66.6667	2.2	29.3333	5.3	70.6667	2.5	17.7	11.4	82.0144
33079	3A	12	1	8.45996	118.9	19.4	13.7227	-1.4	1	1056.88	603.45	96.09	1	3.6	18.7	0	15.7	80.9278	1	5.15464	14.8	76.2887	11.5	59.2784	0.4	30.7692	0.9	69.2308	1.2	24.4898	3.7	75.5102	2	15.4	11.2	84.8485
33080	3A	12	1	8.22177	129.8	23.6	14.0076	-1.13	1	1048.81	718.31	50.65	0	4.1	17.6	0	19.4	82.2034	1.1	4.66102	18.3	77.5424	14.2	60.1695	0.6	30	1.4	70	1.6	23.8806	5.1	76.1194	2	13.2	12.9	86.5772
33081	3A	12	0	8.45448	119.5	24.8	17.3666	0.87	1	1035.86	588.31	86.97	1	6.3	25.2	0	18.6	75	1	4.03226	17.6	70.9677	13.6	54.8387	0.8	38.0952	1.3	61.9048	2.6	32.0988	5.5	67.9012	3	20.2	11.7	79.5918
33082	3A	12	0	7.8987	126.9	25.4	15.7729	0.04	1	1031.19	595.55	83	1	5.9	23	0	19.6	77.1654	1	3.93701	18.5	72.8346	14.3	56.2992	0.8	34.7826	1.5	65.2174	2.6	32.0988	5.5	67.9012	2.6	16.9	12.5	82.7815
33083	3A	12	1	9.34976	134.5	25.1	13.8749	-1.49	1	1043.19	667.55	51.4	0	4	15.8	0	21.1	84.0637	1.2	4.78088	19.9	79.2829	15.4	61.3546	0.6	28.5714	1.5	71.4286	1.6	20	6.4	80	1.7	11.5	13.2	88.5906
33084	3A	12	1	8.7666	131.7	26.4	15.2206	-0.43	1	1064.11	731.31	46.11	0	5.8	22	0	20.5	77.6515	1.1	4.16667	19.5	73.8636	15	56.8182	0.8	36.3636	1.4	63.6364	2.6	29.2135	6.3	70.7865	2.5	16.4	12.8	83.6601
33085	3A	12	0	8.22177	126.6	34.1	21.2759	2.48	4	996.56	595	57.38	0	11.2	32.8	1	22.9	67.1554	1.2	3.51906	21.7	63.6364	16.8	49.2669	1.4	45.1613	1.7	54.8387	4.4	38.9381	6.9	61.0619	5.3	27.1	14.3	72.9592
33086	3A	12	0	9.91376	125.2	21.7	13.8437	-1.88	1	953.02	492.57	98.98	1	4.9	22.5	0	16.8	77.4193	0.9	4.14747	15.9	73.2719	12.3	56.682	0.6	35.2941	1.1	64.7059	2	30.7692	4.5	69.2308	2.3	17.3	11.2	82.963
33089	3A	12	1	7.92882	123.2	25.5	16.8004	0.6	1	1006.36	678.19	58.67	0	6.2	24.1	0	19.4	76.0784	1.1	4.31373	18.2	71.3726	14.2	55.6863	0.7	35	1.3	65	2.4	30.7692	5.4	69.2308	3.1	19.5	12.7	80.3797
33090	3A	12	1	8.25188	132.5	29.8	16.974	0.61	1	856.33	495.08	71.03	1	5.8	19.3	0	24.1	80.8725	1.4	4.69799	22.7	76.1745	17.6	59.0604	0.7	25.9259	2	74.0741	2.7	25	8.1	75	2.3	14.2	13.9	85.8025
33091	3A	12	1	7.86037	119.2	21.9	15.4132	-0.12	1	1013.83	517.14	144.46	1	3.8	17.2	0	18.1	82.6484	1.1	5.02283	17.1	78.0822	13.3	60.7306	0.5	29.4118	1.2	70.5882	1.8	25.7143	5.2	74.2857	1.5	11.7	11.6	88.5496
33093	3B	11	1	8.87064	114.8	19.5	14.7962	-0.72	1	835.43	467.7	67.97	1	3.6	18.3	0	15.9	81.5385	1	5.12821	14.9	76.4103	11.6	59.4872	0.4	28.5714	1	71.4286	1.2	24	3.8	76	1.9	14.6	11.1	85.3846
33094	3B	11	0	7.66872	120.4	21	14.4866	-0.87	1	962.36	481.6	114.07	1	3.9	18.6	0	17.1	81.4286	0.9	4.28571	16.2	77.1429	12.5	59.5238	0.6	33.3333	1.2	66.6667	1.8	26.8657	4.9	73.1343	1.5	12	10.9	87.9032
33095	3B	11	0	8.64339	122.3	19.8	13.2377	-2.19	2	1009.83	668.5	52.72	0	4.3	21.6	0	15.5	78.2828	0.8	4.0404	14.6	73.7374	11.3	57.0707	0.5	35.7143	0.9	64.2857	1.6	26.2295	4.5	73.7705	2.1	17.4	10.1	82.7869
33096	3B	11	1	8.32033	130.2	28.8	16.9891	0.6	1	838.08	460.33	94.72	1	5.3	18.3	0	23.5	81.5972	1.3	4.51389	22.2	77.0833	17.2	59.7222	0.7	25.9259	2	74.0741	2.6	26.5306	7.2	73.4694	2	12.1	14.3	87.7301
33097	3B	11	1	8.54209	121.7	19.8	13.3685	-1.7	1	980.59	509.05	126.53	1	3.4	17.3	0	16.4	82.8283	1	5.05051	15.4	77.7778	12	60.6061	0.4	28.5714	1	71.4286	1.2	22.2222	4.2	77.7778	1.8	14	11.2	86.1538
33098	3B	11	0	8.7885	120.4	20.3	14.0037	-1.47	1	929.14	606.89	40	0	3.8	18.9	0	16.5	81.2808	0.9	4.4335	15.6	76.8473	12.1	59.6059	0.4	25	1.2	75	1.8	28.125	4.6	71.875	1.6	12.8	10.7	86.9919
33099	3B	11	1	9.41273	124.5	23.8	15.3546	-0.52	1	1049.02	583.45	118.78	1	5	20.9	0	18.8	78.9916	1.1	4.62185	17.7	74.3698	13.8	57.9832	0.6	31.5789	1.3	68.4211	1.8	27.6923	4.7	72.3077	2.7	17.2	12.8	82.5806
33100	3B	11	1	8.33128	134	31.2	17.3758	0.77	1	1031.69	615.98	61.5	1	8.6	27.6	0	22.6	72.4359	1.2	3.84615	21.4	68.5897	16.5	52.8846	1.1	40.7407	1.6	59.2593	3.4	33.0097	6.9	66.9903	4.1	22.5	14	77.3481
33101	3B	11	1	9.16085	134.5	29.2	16.1413	-0.02	1	919.57	435.26	118.67	1	6.5	22.1	0	22.7	77.7397	1.3	4.45205	21.4	73.2877	16.6	56.8493	0.8	33.3333	1.6	66.6667	2.4	26.9663	6.5	73.0337	3.2	17.8	14.6	82.0225
33103	3B	11	0	7.70431	119.8	21.7	15.1198	-0.37	1	1050.55	626.1	92.02	1	5.1	23.7	0	16.5	76.0369	0.9	4.14747	15.7	72.3502	12.1	55.7604	0.6	33.3333	1.2	66.6667	2	30.303	4.6	69.697	2.5	18.7	10.8	81.203
33104	3B	11	0	9.33333	126.6	22.6	14.1007	-1.51	1	1047.98	578.12	94.55	1	4.6	20.3	0	18	79.646	1	4.42478	17	75.2212	13.2	58.4071	0.6	33.3333	1.2	66.6667	2	26.6667	5.5	73.3333	2	15.1	11.4	85.0746
33105	3B	11	0	8.03012	116.6	19.9	14.6371	-0.8	1	1076.24	622.14	105.83	1	4.2	21	0	15.7	78.8945	0.9	4.52261	14.9	74.8744	11.5	57.7889	0.5	33.3333	1	66.6667	1.8	27.6923	4.7	72.3077	1.9	16.1	10	84.0336
33106	3B	11	0	8.13963	123.5	21.7	14.2274	-1.17	1	955.36	593.9	69.33	1	2.2	9.9	0	19.6	90.3226	1	4.60829	18.5	85.2535	14.3	65.8986	0.4	25	1.2	75	1.4	22.5806	4.8	77.4194	0.4	3	13.7	97.1631
33107	3B	11	1	8.89528	121.6	21	14.2021	-1.14	1	1049.81	518.26	155.35	1	3.8	17.9	0	17.2	81.9048	1	4.7619	16.2	77.1429	12.6	60	0.4	26.6667	1.1	73.3333	1.4	24.1379	4.4	75.8621	1.9	13.9	11.8	86.1314
33108	3B	11	0	8.25462	118.5	20.7	14.7412	-0.76	1	1028.33	650.48	52.62	0	5.1	24.8	0	15.6	75.3623	0.8	3.86473	14.8	71.4976	11.4	55.0725	0.6	37.5	1	62.5	2	32.2581	4.2	67.7419	2.6	20.1	10.4	80
33109	3B	11	1	9.18275	124	22.3	14.5031	-1	1	1081	648.02	95.88	1	4	17.8	0	18.3	82.0628	1.1	4.93274	17.3	77.5785	13.4	60.0897	0.6	31.5789	1.3	68.4211	1.4	22.2222	4.9	77.7778	2	14.1	12.2	85.9155
33110	3B	11	0	9.55236	133.5	26.2	14.7007	-1.07	1	1053.36	594.24	89.46	1	5.5	21	0	20.7	79.0076	1.1	4.19847	19.6	74.8092	15.2	58.0153	0.7	30.4348	1.6	69.5652	2.5	29.0698	6.1	70.9302	2.3	14.9	13.1	85.0649
33111	3B	11	1	9.05681	127.1	27.3	16.8994	0.38	1	1067.67	547.29	144.95	1	5.6	20.5	0	21.7	79.4872	1.2	4.3956	20.4	74.7253	15.9	58.2418	0.7	30.4348	1.6	69.5652	2.3	27.0588	6.2	72.9412	2.6	15.8	13.8	84.1463
33112	4A	10	1	8.74196	138.1	31.2	16.3594	0.2	1	1053.62	592.21	75.24	1	6.9	22.1	0	24.3	77.8846	1.4	4.48718	23	73.7179	17.8	57.0513	1	35.7143	1.8	64.2857	2.9	28.4314	7.3	71.5686	3.1	16.8	15.2	83.0601
33113	4A	10	1	10.371	142.4	37.1	18.2959	0.64	1	1072.43	625.36	98.52	1	7.2	19.3	0	30	80.8625	1.6	4.31267	28.3	76.2803	21.9	59.0297	1	27.7778	2.6	72.2222	3.3	24.6269	10.1	75.3731	2.8	14.1	17.3	86.0697
33114	4A	10	1	8.96646	123.1	23.4	15.4419	-0.36	1	1045.17	620.71	85.43	1	4.3	18.4	0	19.1	81.6239	1.1	4.70085	18	76.9231	14	59.8291	0.6	31.5789	1.3	68.4211	1.6	22.5352	5.5	77.4648	2.1	14.4	12.4	85.5172
33115	4A	10	1	9.91376	123.7	25.5	16.6648	0.05	1	966.61	584.81	77.7	1	4.6	17.9	0	20.9	81.9608	1.2	4.70588	19.7	77.2549	15.3	60	0.6	27.2727	1.6	72.7273	2	23.8095	6.4	76.1905	2	13.2	12.9	86.5772
33116	4A	10	0	9.30869	133	33.6	18.9949	1.38	3	1046.86	649.9	90.02	1	10.4	31	1	23.2	69.0476	1.2	3.57143	22	65.4762	17	50.5952	1.3	41.9355	1.8	58.0645	4.1	36.9369	7	63.0631	5	25.8	14.5	74.359
33117	4A	10	0	10.8419	147	41.2	19.0661	1.01	3	1072.21	711.07	84.17	1	12.1	29.5	0	29	70.3883	1.5	3.64078	27.5	66.7476	21.3	51.699	1.5	39.4737	2.3	60.5263	5.1	36.4286	8.9	63.5714	5.5	23.7	17.8	76.3948
33118	4A	10	0	8.63518	129.9	26.6	15.7639	-0.11	1	1049.76	715.12	38.83	0	7	26.3	0	19.6	73.6842	1	3.7594	18.5	69.5489	14.3	53.7594	0.8	36.3636	1.4	63.6364	2.8	33.3333	5.6	66.6667	3.4	21.3	12.6	78.75
33119	4A	10	1	9.90281	122.7	21.7	14.4135	-1.26	1	1028.24	576.57	113.08	1	3.7	17.2	0	17.9	82.4885	1.1	5.06912	16.9	77.8802	13.1	60.3687	0.4	25	1.2	75	1.4	22.9508	4.7	77.0492	1.9	13.4	12.1	86.4286
33121	4A	10	1	9.10062	123.4	22.2	14.5788	-0.92	1	795.7	456.97	68.19	1	4	17.8	0	18.3	82.4324	1.1	4.95495	17.2	77.4775	13.4	60.3604	0.6	33.3333	1.2	66.6667	1.4	21.875	5	78.125	2	14.2	12	85.7143
33122	4A	10	1	8.90623	122.2	24.2	16.2059	0.08	1	1041.12	640.33	74.26	1	5.5	22.8	0	18.7	77.2727	1.1	4.54545	17.6	72.7273	13.7	56.6116	0.6	33.3333	1.2	66.6667	2	28.9855	4.9	71.0145	2.9	18.7	12.5	81.1688
33123	4A	10	1	9.79055	128	24.8	15.1367	-0.74	1	1075.12	615.81	114.33	1	3.8	15.4	0	21	84.6774	1.2	4.83871	19.8	79.8387	15.4	62.0968	0.6	27.2727	1.6	72.7273	1.8	21.4286	6.6	78.5714	1.5	10.5	12.8	89.5105
33124	4A	10	1	11.2307	141.8	31.7	15.7655	-0.84	1	1025.19	588.45	103.45	1	4.7	14.7	0	27	85.1735	1.5	4.73186	25.6	80.7571	19.8	62.4606	0.8	25.8065	2.3	74.1935	2.1	19.0909	8.9	80.9091	1.8	10.3	15.8	89.7727
33125	4A	10	1	9.20465	135	29.7	16.2963	0.06	1	1072.45	649.76	86.26	1	5.4	18.2	0	24.3	81.8182	1.4	4.7138	23	77.4411	17.8	59.9327	0.8	29.6296	1.9	70.3704	2.4	24.2424	7.5	75.7576	2.2	12.8	14.8	87.0588
33127	4A	10	0	12.0986	150.6	40.1	17.6805	0.05	1	974.12	696.69	46.81	0	9.9	24.7	0	30.2	75.3117	1.6	3.99003	28.7	71.5711	22.1	55.1122	1.3	35.1351	2.4	64.8649	4.4	31.6547	9.5	68.3453	4.3	18.8	18.4	81.0573
33128	4A	10	0	9.57974	140.5	31	15.704	-0.35	1	1010.98	647.79	58.02	0	6.1	19.6	0	24.9	80.3226	1.3	4.19355	23.6	76.129	18.2	58.7097	0.9	31.0345	2	68.9655	3	27.2727	8	72.7273	2.2	13	14.9	87.1345
33129	4A	10	1	9.58248	133.8	27.8	15.5286	-0.46	1	997.22	612.5	73.97	1	5.2	18.7	0	22.6	81.295	1.3	4.67626	21.3	76.6187	16.5	59.3525	0.8	32	1.7	68	2.2	24.1758	6.9	75.8242	2.3	14.2	14.1	85.9756
33130	4A	10	1	8.97194	137	24.1	12.8403	-2.27	2	1021.62	639.62	78.88	1	3.6	15	0	20.4	84.6473	1.2	4.97925	19.3	80.083	15	62.2407	0.6	27.2727	1.6	72.7273	1.4	20.5882	5.4	79.4118	1.7	11.1	13.5	88.8158
33131	4A	10	0	9.31964	131	26.2	15.2672	-0.59	1	962.36	486.69	96.28	1	5.7	21.9	0	20.5	78.2443	1.1	4.19847	19.4	74.0458	15	57.2519	0.7	30.4348	1.6	69.5652	2.6	30.2326	6	69.7674	2.5	16	12.9	83.7662
33133	4B	9	0	11.1458	125.9	22.6	14.2579	-1.88	1	1051.43	639.62	56.93	0	4.1	18.1	0	18.5	81.8584	1	4.42478	17.5	77.4336	13.6	60.177	0.5	27.7778	1.3	72.2222	2	25.641	5.8	74.359	1.6	12.3	11.5	87.7863
33134	4B	9	0	9.56331	139.6	40.7	20.8845	1.97	3	1040.95	719	46.72	0	12.7	31.1	1	28.1	69.0418	1.5	3.6855	26.6	65.3563	20.5	50.3685	1.7	42.5	2.3	57.5	5.1	36.1702	9	63.8298	6	26.3	16.8	73.6842
33135	4B	9	0	10.5845	143.6	30.3	14.6938	-1.34	1	1059.78	680.79	50.93	0	5.9	19.6	0	24.3	80.198	1.3	4.29043	23.1	76.2376	17.8	58.7459	0.8	29.6296	1.9	70.3704	2.8	26.4151	7.8	73.5849	2.3	13.6	14.7	86.4706
33136	4B	9	0	9.46749	138.1	28.2	14.7864	-0.98	1	1018.62	649.64	53.19	0	5.6	20	0	22.6	80.1418	1.2	4.25532	21.4	75.8865	16.5	58.5106	0.8	32	1.7	68	2.6	26.8041	7.1	73.1959	2.2	14	13.8	86.25
33137	4B	9	0	9.11157	135	39.7	21.7833	2.37	4	1013.98	634.24	54.02	0	11.9	30	1	27.8	70.0252	1.4	3.52645	26.4	66.4987	20.4	51.3854	1.5	39.4737	2.3	60.5263	5.1	37.2263	8.6	62.7737	5.3	23.9	16.9	76.1261
33138	4B	9	1	9.08693	126.6	20.6	12.8529	-2.28	2	1062.6	638.02	93	1	3.5	16.9	0	17.1	83.0097	1	4.85437	16.1	78.1553	12.5	60.6796	0.5	35.7143	0.9	64.2857	1.1	20.3704	4.3	79.6296	1.9	13.8	11.8	86.1314
33140	4B	9	1	9.5551	132.6	26.7	15.1853	-0.67	1	893.21	532.17	98.93	1	5.1	19	0	21.6	80.8989	1.2	4.49438	20.4	76.4045	15.8	59.176	0.6	26.087	1.7	73.913	2	24.6914	6.1	75.3086	2.4	14.7	13.9	85.2761
33141	4B	9	0	10.6393	131.8	23.7	13.6432	-2.28	2	1065.86	720.12	69.95	1	4.9	20.7	0	18.8	79.3249	1	4.21941	17.8	75.1055	13.8	58.2278	0.6	31.5789	1.3	68.4211	2.2	28.9474	5.4	71.0526	2.2	15.3	12.1	84.6154
33143	4B	9	1	12.2957	139.4	27.5	14.1517	-2.31	2	1070.52	647.4	144.73	1	3.8	13.8	0	23.7	86.1818	1.3	4.72727	22.4	81.4545	17.4	63.2727	0.6	23.0769	2	76.9231	1.4	16.4706	7.1	83.5294	1.8	10.6	14.7	89.0909
33145	4B	9	0	10.6119	126.8	23.9	14.8648	-1.2	1	959.93	551.36	121.48	1	5.1	21.5	0	18.8	78.6611	1	4.1841	17.8	74.477	13.7	57.3222	0.6	31.5789	1.3	68.4211	2.2	28.2051	5.6	71.7949	2.3	16.2	11.9	83.8028
33147	4B	9	1	11.4771	142.8	27.8	13.6329	-2.39	2	1051.59	574.26	156.65	1	3.6	12.9	0	24.3	87.4101	1.4	5.03597	22.9	82.3741	17.8	64.0288	0.6	23.0769	2	76.9231	1.5	17.0455	7.3	82.9545	1.4	8.9	14.9	91.411
33148	4B	9	1	10.256	129.9	24.2	14.3416	-1.41	1	879.67	449.86	141.55	1	3.9	16.1	0	20.3	83.8843	1.2	4.95868	19.1	78.9256	14.9	61.5702	0.6	28.5714	1.5	71.4286	1.5	20.8333	5.7	79.1667	1.9	12.6	13	87.2483
33149	1A	16	0	6.66393	117	25.1	18.3359	1.76	3	1065.71	701.02	51.24	0	7.6	30.4	1	17.5	69.7211	0.9	3.58566	16.5	65.7371	12.8	50.996	0.9	40.9091	1.3	59.0909	2.8	36.3636	4.9	63.6364	3.9	25.5	11.4	74.5098
33150	1A	16	0	9.83984	129.6	25	14.8844	-0.99	1	1038.93	643.45	88.28	1	6	24	0	19	76	1	4	18	72	13.9	55.6	0.7	35	1.3	65	2.5	31.6456	5.4	68.3544	2.8	18.6	12.4	81.5789
33151	1B	15	0	6.76523	122.2	20.3	13.5942	-1.52	1	1044.24	646.21	59.04	0	4	19.9	0	16.3	80.2956	0.9	4.4335	15.4	75.8621	11.9	58.6207	0.6	37.5	1	62.5	1.8	28.125	4.6	71.875	1.7	14.1	10.6	86.1789
33153	2A	14	1	7.10746	120.4	26.1	18.0048	1.3	3	1004.74	611.36	71	1	7	26.9	0	19.1	73.1801	1.1	4.21456	17.9	68.5824	14	53.6398	0.7	35	1.3	65	2.6	33.7662	5.1	66.2338	3.6	22.2	12.7	77.9141
33154	2A	14	1	7.31006	125	23.5	15.04	-0.27	1	1037.21	675.4	80.41	1	5.3	22.4	0	18.2	77.4468	1.1	4.68085	17.1	72.766	13.3	56.5957	0.6	35.2941	1.1	64.7059	1.9	29.6875	4.5	70.3125	2.8	18	12.6	81.8182
33156	2B	13	0	7.37303	119.6	18.8	13.143	-2.05	2	1034.33	526.4	136.93	1	3.5	18.6	0	15.3	81.383	0.8	4.25532	14.5	77.1277	11.2	59.5745	0.4	28.5714	1	71.4286	1.6	27.5862	4.2	72.4138	1.5	12.9	10.1	87.069
33157	2B	13	1	8.37235	118	20.2	14.5073	-0.79	1	1081	582.76	149.12	1	3.7	18.2	0	16.5	81.6832	1	4.95049	15.5	76.7327	12.1	59.901	0.4	26.6667	1.1	73.3333	1.4	27.451	3.7	72.549	1.9	14.2	11.7	86.0294
33158	2B	13	0	6.83368	133	26.6	15.0376	-0.3	1	979.48	561.62	86.69	1	6.3	23.8	0	20.2	75.9399	1.1	4.13534	19.2	72.1805	14.8	55.6391	0.8	34.7826	1.5	65.2174	2.7	31.7647	5.8	68.2353	2.9	18	13.1	81.875
33159	3A	12	0	8.22724	125	21.1	13.504	-1.84	1	1045.29	610.43	115.31	1	3.8	17.9	0	17.3	81.9905	0.9	4.2654	16.4	77.7251	12.7	60.1896	0.5	29.4118	1.2	70.5882	1.8	24.6575	5.5	75.3425	1.5	12.3	10.7	87.7049
33160	1A	16	0	6.51061	129	17.5	10.5162	-4.86	2	1031.81	606.88	74	1	2.5	14.1	0	15	85.7143	0.8	4.57143	14.2	81.1429	11	62.8571	0.4	28.5714	1	71.4286	1.3	22.807	4.4	77.193	0.8	8	9.6	92.3077
33161	3B	11	0	9.3963	126	20.8	13.1015	-2.49	2	1052.79	666.86	88.05	1	3.9	18.7	0	16.9	81.25	0.9	4.32692	16	76.9231	12.4	59.6154	0.4	25	1.2	75	1.8	28.125	4.6	71.875	1.6	12.7	11.1	87.4016
33164	4A	10	1	11.091	136.5	28.7	15.4034	-0.99	1	1071.9	685.98	115.38	1	5	17.5	0	23.7	82.5784	1.3	4.52962	22.4	78.0488	17.3	60.2787	0.8	29.6296	1.9	70.3704	1.9	21.5909	6.9	78.4091	2.4	13.9	14.9	86.1272
33166	1A	16	1	6.81177	113.2	18.5	14.4371	-0.61	1	1047.38	629.86	79.81	1	4.1	22.1	0	14.4	77.8378	0.9	4.86486	13.5	72.973	10.5	56.7568	0.4	36.3636	0.7	63.6364	1.2	29.2683	2.9	70.7317	2.5	18.6	10.8	81.203
33167	1A	16	0	6.53525	125	31.1	19.904	2.52	4	1005.19	629.6	67.72	1	10.5	33.8	1	20.6	66.2379	1.1	3.53698	19.5	62.701	15.1	48.5531	1.3	46.4286	1.5	53.5714	3.8	36.8932	6.5	63.1068	5.4	30.1	12.6	70
33168	1A	16	1	7.22519	116.2	20.2	14.9603	-0.31	1	1051.6	597.43	108.55	1	3.4	16.7	0	16.9	83.6634	1	4.95049	15.8	78.2178	12.3	60.8911	0.4	25	1.2	75	1.5	25	4.5	75	1.5	11.6	11.2	88.189
33170	1A	16	1	6.89391	108.4	14.2	12.0845	-2.63	2	944.83	488.64	104.1	1	2.3	16.3	0	11.9	83.8028	0.8	5.6338	11.1	78.169	8.7	61.2676	0.2	28.5714	0.5	71.4286	0.6	25	1.8	75	1.5	13.7	9.6	86.4865
33173	1B	15	0	5.6783	102.2	13.5	12.925	-2.1	2	1072.36	641.62	76.41	1	2.9	21.3	0	10.6	78.5185	0.6	4.44444	10	74.0741	7.8	57.7778	0.2	28.5714	0.5	71.4286	1	29.4118	2.4	70.5882	1.6	17.5	7.6	82.6087
33174	1B	15	1	5.93018	103	14.3	13.4791	-1.31	1	1051.83	662.38	75.07	1	3.2	22.3	0	11.1	77.6224	0.8	5.59441	10.4	72.7273	8.1	56.6434	0.2	40	0.3	60	0.6	27.2727	1.6	72.7273	2.4	20.3	9.3	79.4872
33175	1B	15	1	5.84257	117.4	23.3	16.9052	0.96	1	1049.12	617.88	55.91	0	4.1	17.4	0	19.2	82.4034	1.1	4.72103	18.1	77.6824	15.4	66.0944	0.3	21.4286	1.1	78.5714	1	17.8571	4.6	82.1429	2.9	17.4	13.5	82.3171
33176	1B	15	1	6.84189	113.2	19	14.8273	-0.35	1	1023.4	536.1	109.36	1	3.6	19.1	0	15.4	81.0526	1	5.26316	14.5	76.3158	11.3	59.4737	0.4	30.7692	0.9	69.2308	1.4	28	3.6	72	1.8	14.4	10.9	85.8268
33177	1B	15	1	7.38672	122	22.7	15.2513	-0.15	1	1006.67	500.64	101.95	1	4.4	19.2	0	18.4	81.0573	1.1	4.84581	17.3	76.2114	13.5	59.4714	0.6	33.3333	1.2	66.6667	1.8	25.7143	5.2	74.2857	2	14.3	12	85.7143
33178	2A	14	0	7.14579	114.5	22.2	16.9333	0.9	1	1036.12	591.29	67.05	1	6.4	28.6	0	15.8	71.1712	0.9	4.05405	15	67.5676	11.6	52.2523	0.7	38.8889	1.1	61.1111	2.4	36.3636	4.2	63.6364	3.3	23.5	10.6	76.259
33179	2A	14	1	6.97331	112.6	17.1	13.4871	-1.35	1	940.71	527.07	96.24	1	3.1	17.9	0	14.1	82.4561	0.9	5.26316	13.2	77.193	10.3	60.2339	0.4	36.3636	0.7	63.6364	1	26.3158	2.8	73.6842	1.8	14.6	10.5	85.3659
33180	2A	14	1	7.43874	122.9	21.6	14.3005	-0.78	1	1024.31	620.55	74.19	1	4	18.6	0	17.6	81.4815	1.1	5.09259	16.6	76.8519	12.9	59.7222	0.5	33.3333	1	66.6667	1.6	24.2424	5	75.7576	1.9	14.3	11.6	85.9259
33181	2A	14	0	7.24162	119.1	22.9	16.144	0.4	1	1008.52	569.14	103.95	1	5.5	24	0	17.4	75.9825	0.9	3.93013	16.4	71.6157	12.7	55.4585	0.6	33.3333	1.2	66.6667	2.2	29.7297	5.2	70.2703	2.6	19.2	11	80.8824
33182	2A	14	0	6.68583	126.5	22.3	13.9355	-1.2	1	996	632	54.04	0	3.8	17.2	0	18.4	82.5112	1	4.48431	17.5	78.4753	13.5	60.5381	0.6	30	1.4	70	2	25.974	5.7	74.026	1.3	10.2	11.3	89.6825
33183	2A	14	0	7.16769	112.5	17.3	13.6691	-1.51	1	1008.81	550.5	91.15	1	3.3	19.1	0	14	80.9249	0.8	4.62428	13.2	76.3006	10.2	58.9595	0.4	33.3333	0.8	66.6667	1.4	26.9231	3.8	73.0769	1.5	13.5	9.4	86.2385
33184	2A	14	0	7.20055	123.4	22.1	14.5132	-0.77	1	1035.81	615.95	84.59	1	5.4	24.4	0	16.7	75.5656	0.9	4.0724	15.8	71.4932	12.3	55.6561	0.6	35.2941	1.1	64.7059	2.1	31.3433	4.6	68.6567	2.7	19.5	11	80.292
33185	2A	14	1	7.36482	118	21.2	15.2255	-0.15	1	1070.67	649.83	100.65	1	3.9	18.6	0	17.2	81.1321	1	4.71698	16.2	76.4151	12.6	59.434	0.4	26.6667	1.1	73.3333	1.6	26.6667	4.4	73.3333	1.9	13.8	11.6	85.9259
33186	2A	14	0	8.1807	127	33.7	20.894	2.38	4	1010.5	656.14	53.81	0	11.3	33.5	1	22.4	66.4688	1.2	3.56083	21.2	62.908	16.4	48.6647	1.4	45.1613	1.7	54.8387	4.2	37.1681	7.1	62.8319	5.7	29.3	13.6	70.4663
33188	2A	14	0	8.01369	111.7	17.2	13.7855	-1.53	1	1062.43	609.48	62.62	1	3.4	19.6	0	13.8	80.2326	0.8	4.65116	13.1	76.1628	10.1	58.7209	0.4	30.7692	0.9	69.2308	1.4	26.9231	3.8	73.0769	1.6	14.5	9.2	85.1852
33190	2B	13	1	7.9781	121	21.3	14.5482	-0.7	1	998.52	602.95	80.64	1	3.9	18.3	0	17.4	81.6901	1	4.69484	16.4	76.9953	12.7	59.6244	0.4	26.6667	1.1	73.3333	1.4	23.7288	4.5	76.2712	2	14.3	11.7	85.4015
33192	2B	13	1	8.01369	126	24	15.1172	-0.33	1	1041.31	642.26	82.74	1	4.2	17.4	0	19.8	82.5	1.2	5	18.7	77.9167	14.5	60.4167	0.6	30	1.4	70	1.8	23.6842	5.8	76.3158	1.8	12.5	12.6	87.5
33194	2B	13	1	7.72621	125.1	22.3	14.2492	-0.86	1	952.2	592.07	88.23	1	4.1	18.2	0	18.2	81.6144	1.1	4.93274	17.1	76.6816	13.3	59.6413	0.5	29.4118	1.2	70.5882	1.6	24.6154	4.9	75.3846	1.9	13.5	12.1	86.4286
33195	2B	13	1	8.20534	118.3	21.8	15.5771	-0.09	1	955.64	470.45	136.28	1	4.8	22.1	0	17	77.9817	1	4.58716	16	73.3945	12.4	56.8807	0.6	35.2941	1.1	64.7059	1.6	27.5862	4.2	72.4138	2.7	18.6	11.7	81.25
33196	2B	13	0	7.75633	111.4	18.5	14.9074	-0.55	1	1043.07	540.19	102.93	1	4.1	22	0	14.4	77.8378	0.8	4.32432	13.6	73.5135	10.6	57.2973	0.4	28.5714	1	71.4286	1.6	29.0909	3.9	70.9091	1.9	16.8	9.6	83.4783
33197	2B	13	0	7.47981	119.4	20.8	14.59	-0.76	1	972.5	594.14	57.38	0	4.5	21.8	0	16.3	78.3654	0.9	4.32692	15.4	74.0385	11.9	57.2115	0.6	33.3333	1.2	66.6667	2	31.25	4.4	68.75	2.1	16.1	10.8	83.7209
33198	2B	13	0	7.63587	122.5	21	13.9942	-1.29	1	1053.21	736.55	56.14	0	4.6	21.9	0	16.4	78.0952	0.9	4.28571	15.5	73.8095	12	57.1429	0.6	35.2941	1.1	64.7059	1.9	29.6875	4.5	70.3125	2.1	16.5	10.8	83.7209
33199	3A	12	1	8.29021	118	21.1	15.1537	-0.36	1	1058.19	728.86	64.12	1	4.5	21.2	0	16.6	78.673	1	4.73934	15.6	73.9336	12.2	57.8199	0.6	40	0.9	60	1.5	25.8621	4.3	74.1379	2.5	17.8	11.4	82.0144
33200	3A	12	1	8.83778	129.2	22.8	13.6587	-1.53	1	1030.19	626.07	109.19	1	3.8	16.5	0	19	83.3333	1.1	4.82456	17.9	78.5088	13.9	60.9649	0.6	30	1.4	70	1.5	23.4375	4.9	76.5625	1.7	12	12.7	88.1944
33201	3A	12	0	7.29363	117.1	20.2	14.7312	-0.62	1	1042.12	663.29	52.45	0	4.1	20.5	0	16.1	79.703	0.9	4.45545	15.2	75.2475	11.8	58.4158	0.6	35.2941	1.1	64.7059	1.8	28.5714	4.5	71.4286	1.8	14.7	10.4	85.2459
33203	3A	12	1	8.87885	134.2	48.4	26.8745	3.1	4	1015.69	560.57	91.57	1	19.7	40.7	1	28.7	59.2975	1.6	3.30579	27.1	55.9917	21	43.3884	2.3	47.9167	2.5	52.0833	9	46.6321	10.3	53.3679	8.5	34.7	15.9	65.1639
33205	4A	10	1	9.83984	139.4	30.2	15.5411	-0.52	1	1062.64	791.47	57.5	0	5.3	17.4	0	24.9	82.4503	1.4	4.63576	23.5	77.8146	18.2	60.2649	0.8	28.5714	2	71.4286	2.4	23.7624	7.7	76.2376	2.1	12.3	15.1	87.7907
33206	4B	9	1	9.34155	127.8	24.3	14.878	-0.79	1	988.64	628	46.86	0	4.5	18.4	0	19.8	81.4815	1.2	4.93827	18.7	76.9547	14.5	59.6708	0.6	28.5714	1.5	71.4286	1.7	23.6111	5.5	76.3889	2.2	14.5	12.9	85.4305
33208	4B	9	1	9.46475	123.3	23.4	15.3918	-0.52	1	1067.14	677.12	81.74	1	4.9	20.9	0	18.5	79.0598	1.1	4.70085	17.4	74.359	13.5	57.6923	0.6	33.3333	1.2	66.6667	1.6	24.6154	4.9	75.3846	2.6	17.5	12.4	82.6667
33209	4B	9	0	8.846	125.3	21.1	13.4394	-2.02	2	1081	663.48	96.52	1	4.2	19.8	0	17	80.5687	0.9	4.2654	16	75.8294	12.4	58.7678	0.6	33.3333	1.2	66.6667	1.8	26.4706	5	73.5294	1.8	14.5	10.9	85.8268
33210	4B	9	0	9.14716	130	29	17.1598	0.59	1	914.7	498.03	101.02	1	8	27.6	0	21	72.4138	1.1	3.7931	19.9	68.6207	15.4	53.1034	0.9	37.5	1.5	62.5	3.2	33.3333	6.4	66.6667	3.9	22.9	13.2	77.193
33212	4B	9	0	8.98015	132.6	25.1	14.2753	-1.29	1	1023.14	570.5	96.65	1	4.7	18.7	0	20.4	81.2749	1.1	4.38247	19.3	76.8924	14.9	59.3625	0.6	28.5714	1.5	71.4286	2.2	25.8824	6.3	74.1176	1.8	12.6	12.6	87.5
33213	4B	9	1	10.6229	126	22.3	14.0464	-1.73	1	901.71	484.64	127.23	1	3.4	15.4	0	18.9	84.7534	1.1	4.93274	17.8	79.8206	13.8	61.8834	0.5	27.7778	1.3	72.2222	1.2	18.4615	5.3	81.5385	1.7	11.9	12.3	87.8571
33214	4B	9	1	9.72758	140.8	30.6	15.4353	-0.56	1	942.9	572.6	116.52	1	5.1	16.5	0	25.6	83.6601	1.4	4.57516	24.2	79.085	18.7	61.1111	0.8	27.5862	2.1	72.4138	2.4	22.4299	8.3	77.5701	1.9	11.1	15.1	88.8235
33215	1A	16	0	6.36277	109.8	20.3	16.838	1	3	995.67	622.81	60.21	1	5.2	25.4	0	15.1	74.3842	0.8	3.94089	14.3	70.4434	11.1	54.6798	0.6	37.5	1	62.5	2	32.2581	4.2	67.7419	2.6	20.6	10	79.3651
33216	1A	16	0	6.45585	107	16.6	14.4991	-0.68	1	1040.76	562.67	91.12	1	4.4	26.8	0	12.1	72.8916	0.7	4.21687	11.5	69.2771	8.9	53.6145	0.4	40	0.6	60	1.4	32.5581	2.9	67.4419	2.6	22.8	8.6	76.7857
33217	1A	16	0	6.25599	116.8	23.9	17.5191	1.41	3	983.21	576.48	70.19	1	6	25	0	17.9	74.8954	1	4.1841	17	71.1297	13.1	54.8117	0.8	40	1.2	60	2.4	30.3797	5.5	69.6203	2.8	20.1	11.1	79.8561
33218	1A	16	1	6.21218	120.7	23.6	16.1993	0.54	1	1024.98	555.67	159.17	1	6.1	25.6	0	17.6	74.5763	1.1	4.66102	16.5	69.9153	12.9	54.661	0.6	35.2941	1.1	64.7059	2.2	33.3333	4.4	66.6667	3.3	21.2	12.1	78.5714
33220	4A	10	0	10.82	148.8	35	15.8075	-0.62	1	927.7	519.87	97.5	1	7.8	22.3	0	27.2	77.7143	1.4	4	25.8	73.7143	19.9	56.8571	1	33.3333	2	66.6667	3.5	29.1667	8.5	70.8333	3.2	16.3	16.6	83.8384
33221	1B	15	1	6.13826	102.6	15.5	14.7244	-0.37	1	940.88	528.43	96.33	1	2.9	18.5	0	12.7	81.9355	0.8	5.16129	11.8	76.129	9.3	60	0.2	22.2222	0.7	77.7778	1	29.4118	2.4	70.5882	1.7	14.9	9.7	85.0877
33223	3B	11	0	9.71937	125.8	26.1	16.4922	0.09	1	1024.78	606.17	72.31	1	6.5	24.8	0	19.6	75.0958	1	3.83142	18.6	71.2644	14.3	54.7893	0.8	38.0952	1.3	61.9048	2.6	29.8851	6.1	70.1149	3.1	20.5	12.1	79.6053
33224	3B	11	1	9.34702	132	26.3	15.0941	-0.66	1	1011.69	489.52	142.33	1	4.2	16.2	0	22	83.6502	1.3	4.94297	20.8	79.0875	16.1	61.2167	0.6	26.087	1.7	73.913	1.9	22.619	6.5	77.381	1.7	11.2	13.8	89.0323
33226	3B	11	1	8.40794	124.6	23.7	15.2655	-0.33	1	1071.38	557.55	149.69	1	4.8	20.4	0	18.9	79.7468	1.1	4.64135	17.8	75.1055	13.8	58.2278	0.6	33.3333	1.2	66.6667	1.8	25.7143	5.2	74.2857	2.4	16.3	12.5	83.8926
33227	3B	11	0	7.75633	116.5	17.9	13.1887	-2.07	2	1005.17	551.21	62.71	1	3.5	19.5	0	14.4	80.4469	0.8	4.46927	13.6	75.9777	10.5	58.6592	0.4	30.7692	0.9	69.2308	1.4	25.9259	4	74.0741	1.6	14.4	9.5	85.5856
33228	3B	11	0	8.16153	123.6	21.9	14.3353	-1.08	1	893.93	510.5	101.33	1	4.4	20.2	0	17.5	79.9087	0.9	4.10959	16.5	75.3425	12.8	58.4475	0.6	33.3333	1.2	66.6667	2	28.169	5.1	71.831	1.9	14.5	11.1	85.3846
33229	4A	10	0	8.68994	116.6	19	13.9752	-1.48	1	1034.57	643.26	86.5	1	4.6	24	0	14.5	76.3158	0.8	4.21053	13.7	72.1053	10.6	55.7895	0.4	33.3333	0.8	66.6667	1.8	31.5789	3.9	68.4211	2.4	19.8	9.7	80.1653
33230	4B	9	1	10.6229	130.5	24.9	14.621	-1.32	1	1013.59	588.67	119.17	1	3.7	14.8	0	21.2	85.1406	1.2	4.81928	20	80.3213	15.5	62.249	0.6	26.087	1.7	73.913	1.6	20.5128	6.2	79.4872	1.6	10.5	13.3	89.2617
33232	2A	14	0	8.31759	127	34.4	21.328	2.47	4	962.4	484.9	81.33	1	11.7	33.9	1	22.8	66.2791	1.2	3.48837	21.6	62.7907	16.7	48.5465	1.3	43.3333	1.7	56.6667	4.5	38.7931	7.1	61.2069	5.8	29.2	14	70.7071
33233	3B	11	0	9.56057	122.8	25.1	16.6447	0.22	1	975.81	640.26	50.05	0	6.7	26.8	0	18.4	73.3068	1	3.98406	17.4	69.3227	13.5	53.7849	0.8	40	1.2	60	2.6	32.5	5.4	67.5	3.3	22	11.8	78.1457
33234	3B	11	0	9.36071	129.7	24.2	14.3858	-1.26	1	1048.95	669.95	76.35	1	4.8	19.6	0	19.5	80.5785	1	4.13223	18.4	76.0331	14.3	59.0909	0.6	30	1.4	70	2.2	28.2051	5.6	71.7949	1.9	13.2	12.4	86.7133
33235	3B	11	1	9.8809	128	25.4	15.5029	-0.57	1	1054.83	730.86	80.36	1	5.9	23.3	0	19.5	76.7717	1.1	4.33071	18.3	72.0472	14.2	55.9055	0.7	35	1.3	65	2	28.9855	4.9	71.0145	3.2	19.6	13.3	80.6061
33237	3B	11	1	9.55784	124.6	23.4	15.0723	-0.73	1	1018.52	563.29	129.62	1	4.8	20.5	0	18.6	79.4872	1.1	4.70085	17.5	74.7863	13.6	58.1197	0.6	30	1.4	70	1.6	24.2424	5	75.7576	2.6	17.5	12.3	82.5503
33238	4B	9	1	10.1355	128	25.4	15.5029	-0.64	1	1070.79	595.98	101.97	1	4.4	17.5	0	21	82.6772	1.2	4.72441	19.8	77.9528	15.4	60.6299	0.6	26.087	1.7	73.913	1.8	24	5.7	76	2.1	13.3	13.7	86.7089
33239	4B	9	1	10.5708	135	26.8	14.7051	-1.27	1	1019.93	667.98	81.62	1	4.6	17.3	0	22.2	82.8358	1.3	4.85075	20.9	77.9851	16.2	60.4478	0.6	25	1.8	75	1.8	22.7848	6.1	77.2152	2.2	13.2	14.4	86.747
33240	4B	9	1	10.3409	129.8	28.2	16.7379	-0.03	1	966.83	559.08	110.42	1	5	17.7	0	23.2	82.2695	1.3	4.60993	21.9	77.6596	17	60.2837	0.7	28	1.8	72	2.1	22.1053	7.4	77.8947	2.2	13.4	14	86.4198
33241	4B	9	1	9.46749	141.4	32.1	16.0548	-0.15	1	1043.98	672.38	93.12	1	6.6	20.7	0	25.5	79.4393	1.4	4.36137	24.1	75.0779	18.7	58.2555	0.9	30	2.1	70	2.7	25.4717	7.9	74.5283	3	16.2	15.6	83.871
33242	4B	9	1	9.57426	123.2	22	14.4944	-1.11	1	1063.19	610.19	78.46	1	3.6	16.2	0	18.4	83.6364	1.1	5	17.3	78.6364	13.5	61.3636	0.4	23.5294	1.3	76.4706	1.4	21.5385	5.1	78.4615	1.7	12.2	12.1	87.6812
34001	1A	8	0	6.75975	113.2	18.2	14.203	-0.97	1	1045.26	712.55	54.98	0	4.7	25.9	0	13.5	74.1758	0.7	3.84615	12.8	70.3297	9.9	54.3956	0.5	38.4615	0.8	61.5385	1.6	33.3333	3.2	66.6667	2.6	21.3	9.5	78.5124
34005	1A	8	1	6.00137	102.6	15.1	14.3444	-0.63	1	1081	616.64	91.47	1	2.8	18.6	0	12.3	81.457	0.8	5.29801	11.5	76.1589	9	59.6026	0.2	28.5714	0.5	71.4286	0.8	26.6667	2.2	73.3333	1.7	15.4	9.5	84.8214
34006	1A	8	0	6.9295	118.7	21.3	15.1174	-0.26	1	1047.43	641.4	63.41	1	5.3	24.9	0	16	75.1174	0.9	4.22535	15.2	71.3615	11.7	54.9296	0.6	37.5	1	62.5	2	31.746	4.3	68.254	2.6	19.8	10.6	80.303
34008	1A	8	1	6.0835	107.7	16.7	14.3974	-0.6	1	1059.71	594.76	95.05	1	3.3	19.5	0	13.5	80.8383	0.9	5.38922	12.6	75.4491	9.9	59.2814	0.3	30	0.7	70	1	26.3158	2.8	73.6842	1.9	15.9	10.1	84.1667
34009	1A	8	1	6.80903	114.5	19.1	14.5688	-0.52	1	1063.62	630.4	49.05	0	3.7	19.2	0	15.4	80.6283	1	5.2356	14.5	75.9162	11.3	59.1623	0.4	30.7692	0.9	69.2308	1.4	27.451	3.7	72.549	1.9	14.9	10.9	85.1562
34011	1A	8	0	6.10815	117.6	18	13.0154	-2.03	2	993.76	551.05	72.88	1	3.5	19.4	0	14.5	80.5556	0.8	4.44444	13.7	76.1111	10.6	58.8889	0.4	28.5714	1	71.4286	1.5	27.2727	4	72.7273	1.6	14.2	9.6	85.7143
34012	1A	8	1	6.80356	114.7	22.5	17.1023	0.94	1	1063.05	522.31	117.45	1	5.1	22.7	0	17.4	77.3333	1	4.44444	16.4	72.8889	12.7	56.4444	0.5	29.4118	1.2	70.5882	2.1	30.8824	4.7	69.1176	2.5	17.7	11.5	82.1429
34013	1A	8	0	7.14305	109.3	23.6	19.7548	2.27	4	1032.86	569.9	82.39	1	9.5	40.4	1	14.1	59.7458	0.8	3.38983	13.3	56.3559	10.3	43.6441	0.9	50	0.9	50	3.3	46.4789	3.8	53.5211	5.3	36	9.4	63.9456
34014	1A	8	1	5.97399	128.5	18.1	10.9616	-3.78	2	913.36	501.81	83.74	1	1.7	9.3	0	16.4	90.6077	1	5.52486	15.4	85.0829	12	66.2983	0.4	25	1.2	75	1	16.3934	5.1	83.6066	0.3	3	10.1	97.1154
34015	1A	8	0	6.20397	119.2	26.1	18.3691	1.89	3	1073.31	670.95	48.52	0	7.2	27.5	0	18.9	72.4138	1	3.83142	17.9	68.5824	13.9	53.2567	0.8	34.7826	1.5	65.2174	2.8	32.9412	5.7	67.0588	3.5	22.9	11.8	77.1242
34016	1A	8	0	6.74606	123.9	23.2	15.1128	-0.23	1	1027.48	688.26	58.5	0	5.9	25.5	0	17.3	74.569	0.9	3.87931	16.4	70.6897	12.7	54.7414	0.7	36.8421	1.2	63.1579	2.3	33.3333	4.6	66.6667	2.9	20	11.5	79.8611
34017	1B	7	0	6.42574	114	17.7	13.6196	-1.46	1	1071.86	789.76	37.4	0	4.9	27.8	0	12.8	72.3164	0.7	3.9548	12.1	68.3616	9.4	53.1073	0.4	36.3636	0.7	63.6364	1.6	35.5556	2.9	64.4444	2.9	23.7	9.2	76.0331
34018	1B	7	1	6.80082	112.8	33.8	26.5643	4.03	4	1049.93	536.64	128.95	1	13.6	40.3	1	20.2	59.7633	1.1	3.25444	19.1	56.5089	14.8	43.787	1.8	52.9412	1.6	47.0588	5.3	46.4912	6.1	53.5088	6.6	34.8	12.4	65.2632
34019	1B	7	0	5.86174	113.3	18.3	14.2558	-0.84	1	1038.57	683.83	72.45	1	4	21.9	0	14.3	78.1421	0.8	4.37158	13.5	73.7705	10.4	56.8306	0.4	28.5714	1	71.4286	1.6	30.1887	3.7	69.8113	1.9	16.6	9.7	83.6207
34021	1B	7	0	6.65845	118.5	21.2	15.0973	-0.24	1	1019.64	701.62	36.58	0	5.8	27.1	0	15.5	73.1132	0.8	3.77358	14.6	68.8679	11.3	53.3019	0.6	37.5	1	62.5	2.2	36.0656	3.9	63.9344	3	22.1	10.5	77.7778
34022	1B	7	1	6.63929	109.1	16.9	14.1983	-0.77	1	1048.76	605.95	104.4	1	3.3	19.6	0	13.6	80.4734	0.9	5.32544	12.7	75.1479	9.9	58.5799	0.3	30	0.7	70	1	26.3158	2.8	73.6842	2	16.2	10.2	83.6066
34023	1B	7	1	6.13826	114.6	21.5	16.3708	0.64	1	984.38	474.31	133.07	1	4.9	22.7	0	16.6	77.2093	1	4.65116	15.6	72.5581	12.2	56.7442	0.5	33.3333	1	66.6667	1.9	29.6875	4.5	70.3125	2.5	18.3	11.1	81.6176
34024	1B	7	1	8.64613	126.6	24	14.9742	-0.56	1	1009.76	528.88	108.17	1	4.8	20.2	0	19.2	80	1.1	4.58333	18	75	14	58.3333	0.6	33.3333	1.2	66.6667	1.8	25.7143	5.2	74.2857	2.4	16	12.7	84.106
34025	1B	7	0	7.41958	116.9	20.9	15.2939	-0.2	1	1028.64	555.43	72.88	1	4.6	22.2	0	16.3	77.9904	0.9	4.30622	15.4	73.6842	11.9	56.9378	0.6	35.2941	1.1	64.7059	2	28.9855	4.9	71.0145	2.2	17.2	10.4	82.5397
34026	1B	7	1	7.77276	112.1	18.4	14.6422	-0.59	1	1049.02	650.36	73.04	1	4.3	23.6	0	14	76.087	0.9	4.8913	13.2	71.7391	10.3	55.9783	0.4	33.3333	0.8	66.6667	1.2	30	2.8	70	2.8	21.1	10.4	78.7879
34027	1B	7	1	6.98152	118.4	20.1	14.3381	-0.7	1	1020.05	724.29	55.16	0	4.3	21.3	0	15.8	78.607	1	4.97512	14.8	73.6318	11.6	57.7114	0.4	30.7692	0.9	69.2308	1.4	26.4151	3.9	73.5849	2.4	18.2	11	82.0896
34028	1B	7	0	6.40931	116.9	19.4	14.1962	-0.94	1	970.07	630.95	68.03	1	4.2	21.4	0	15.3	78.866	0.8	4.12371	14.5	74.7423	11.2	57.732	0.5	33.3333	1	66.6667	1.8	29.5082	4.3	70.4918	1.9	16.3	10	84.0336
34029	1B	7	0	6.50787	107.8	19	16.3499	0.66	1	1060.67	666.4	65.38	1	5.2	27.6	0	13.7	72.1053	0.8	4.21053	13	68.4211	10.1	53.1579	0.6	42.8571	0.8	57.1429	1.8	33.3333	3.6	66.6667	2.8	23.4	9.3	76.8595
34030	1B	7	1	7.01164	119.5	22.5	15.756	0.21	1	1059	622.05	108.43	1	5.5	24.3	0	17	75.5556	1	4.44444	16	71.1111	12.5	55.5556	0.6	35.2941	1.1	64.7059	1.8	31.5789	3.9	68.4211	3.1	20.3	12	79.4702
34031	1B	7	1	6.95414	118.9	19.8	14.0056	-0.93	1	1081	630.36	79.76	1	4.5	22.9	0	15.3	77.2727	0.9	4.54545	14.3	72.2222	11.2	56.5657	0.4	36.3636	0.7	63.6364	1.4	29.7872	3.3	70.2128	2.7	19.4	11.3	80.7143
34032	2A	6	1	6.80082	118.4	20.2	14.4095	-0.63	1	1030.45	630.43	39.36	0	4.2	21	0	16	79.2079	1	4.95049	15	74.2574	11.7	57.9208	0.4	30.7692	0.9	69.2308	1.6	29.6296	3.8	70.3704	2.3	16.9	11.3	83.0882
34033	2A	6	0	7.1896	123.2	22.5	14.8239	-0.52	1	1023.33	672.83	65.19	1	5.2	23	0	17.3	76.8889	0.9	4	16.4	72.8889	12.7	56.4444	0.6	33.3333	1.2	66.6667	2.2	31.8841	4.7	68.1159	2.4	17.3	11.4	82.6087
34034	2A	6	0	7.08556	108.4	16.8	14.2972	-0.94	1	991.59	624.83	49.31	0	3.3	19.9	0	13.5	80.3571	0.9	5.35714	12.6	75	9.9	58.9286	0.3	33.3333	0.6	66.6667	1	26.3158	2.8	73.6842	2	16.8	10.1	83.4711
34035	2A	6	0	6.53525	117.5	19.2	13.9067	-1.2	1	1054.1	660.71	72.5	1	4.3	22.4	0	14.9	77.6042	0.8	4.16667	14.1	73.4375	10.9	56.7708	0.5	33.3333	1	66.6667	1.8	32.1429	3.8	67.8571	2.1	17.3	10.1	82.7869
34036	2A	6	0	7.28816	125.9	23.6	14.8888	-0.48	1	1049.5	712.74	55.12	0	5.7	24.1	0	17.9	75.8475	1	4.23729	17	72.0339	13.1	55.5085	0.6	31.5789	1.3	68.4211	2.3	31.5068	5	68.4932	2.7	19	11.6	81.1189
34038	2A	6	1	6.8063	110.4	19.1	15.6709	0.18	1	1070.76	673.98	61.12	1	4.3	22.4	0	14.8	77.4869	0.9	4.71204	13.9	72.7749	10.8	56.5445	0.4	36.3636	0.7	63.6364	1.5	29.4118	3.6	70.5882	2.4	18.5	10.5	81.3953
34040	2A	6	0	7.49897	112	26.6	21.2054	2.7	4	997.31	707.52	37.05	0	9.5	35.6	1	17.2	64.6617	0.9	3.38346	16.2	60.9023	12.6	47.3684	1	43.4783	1.3	56.5217	3.6	42.8571	4.8	57.1429	5	31.1	11	68.75
34041	2A	6	0	7.16496	117.1	18.8	13.7102	-1.47	1	1016.55	623.93	65.72	1	4.9	26	0	13.9	73.9362	0.8	4.25532	13.2	70.2128	10.2	54.2553	0.5	38.4615	0.8	61.5385	1.8	34.6154	3.4	65.3846	2.7	21.5	9.7	78.2258
34042	2A	6	0	7.12115	125.3	24.8	15.7961	0.2	1	1039.67	670.95	63.76	1	6.5	26.4	0	18.2	73.3871	1	4.03226	17.3	69.7581	13.3	53.629	0.8	40	1.2	60	2.6	32.9114	5.3	67.0886	3.3	21.9	11.7	78
34043	2A	6	0	7.61944	134.2	44.8	24.8756	3.92	4	1056.26	670.17	88.83	1	17.9	39.8	1	27	60.2679	1.4	3.125	25.6	57.1429	19.8	44.1964	2.4	51.0638	2.3	48.9362	7	44.3038	8.8	55.6962	8.5	34.7	15.9	65.1639
34044	2A	6	1	8.04928	127.1	22.6	13.99	-1.11	1	1014.52	608.31	103.86	1	5	22.2	0	17.6	77.8761	1.1	4.86726	16.6	73.4513	12.9	57.0796	0.6	35.2941	1.1	64.7059	1.6	28.0702	4.1	71.9298	2.9	18.8	12.4	81.0458
34046	2A	6	0	7.81656	122.6	22.8	15.1689	-0.37	1	909.9	553.81	91.57	1	6.7	29.3	0	16.2	71.0526	0.9	3.94737	15.3	67.1053	11.8	51.7544	0.7	38.8889	1.1	61.1111	2.4	36.3636	4.2	63.6364	3.6	24.4	11	75.3425
34047	2A	6	0	7.15674	119.1	18.8	13.2536	-1.92	1	1048	687.86	78.95	1	4.2	22.4	0	14.6	77.6596	0.8	4.25532	13.8	73.4043	10.7	56.9149	0.4	30.7692	0.9	69.2308	1.6	30.1887	3.7	69.8113	2.1	17.5	10	82.6446
34048	2A	6	1	6.68857	116.8	22.8	16.7128	0.77	1	1049.07	692.29	51.45	0	5.8	25.4	0	17	74.5614	1	4.38597	16	70.1754	12.5	54.8246	0.6	40	0.9	60	2.2	32.8358	4.5	67.1642	3.1	21	11.6	78.9116
34049	2A	6	1	7.69062	116.9	18.9	13.8303	-1.16	1	1057.19	625.4	75.05	1	3.9	20.4	0	15.1	79.8942	0.9	4.7619	14.1	74.6032	11	58.2011	0.4	33.3333	0.8	66.6667	1.2	26.6667	3.3	73.3333	2.3	17.1	11	82.7068
34050	2A	6	1	7.8768	135	32.8	17.9973	1.13	3	920.02	607.17	76.39	1	8.6	26.3	0	24.2	73.7805	1.4	4.26829	22.8	69.5122	17.7	53.9634	1.1	39.2857	1.7	60.7143	3.6	32.1429	7.6	67.8571	3.9	20.9	14.8	79.1444
34051	2A	6	1	8.02464	128.1	29.9	18.221	1.2	3	1037.43	671.98	61.36	1	8.1	27	0	21.8	72.9097	1.3	4.34783	20.6	68.8963	16	53.5117	0.9	36	1.6	64	3.1	32.9787	6.3	67.0213	4.1	22.6	13.9	77.2222
34053	1A	8	1	7.7755	112.4	18.1	14.3267	-0.81	1	1073.93	636.6	63.27	1	3.2	17.7	0	14.9	82.3204	0.9	4.97238	14	77.3481	10.9	60.221	0.4	36.3636	0.7	63.6364	1.2	24	3.8	76	1.6	13.8	10.3	86.5546
34055	2A	6	1	8.63792	122.9	23.8	15.757	-0.1	1	1081	564.26	143.6	1	5.2	21.9	0	18.6	78.1513	1.1	4.62185	17.5	73.5294	13.6	57.1429	0.6	31.5789	1.3	68.4211	1.9	27.1429	5.1	72.8571	2.7	18.1	12.3	82
34056	2A	6	1	7.02259	121.2	24.2	16.4744	0.6	1	1047.48	660.71	57.72	0	5.9	24.3	0	18.3	75.6198	1.1	4.54545	17.3	71.4876	13.4	55.3719	0.6	35.2941	1.1	64.7059	2.2	30.5556	5	69.4444	3.1	20	12.3	79.8701
34057	2A	6	0	6.78713	111.6	20.2	16.219	0.54	1	1012.91	652.81	73.93	1	5.1	25.1	0	15.1	74.7525	0.8	3.9604	14.3	70.7921	11.1	54.9505	0.6	37.5	1	62.5	2	33.3333	4	66.6667	2.5	20	10.1	80.1587
34058	2A	6	0	7.50992	127.4	33.2	20.455	2.44	4	891.17	597.24	43.24	0	12.2	36.6	1	21	63.253	1.1	3.31325	19.9	59.9398	15.4	46.3855	1.5	48.3871	1.6	51.6129	4.2	38.5321	6.7	61.4679	6.4	33.4	12.7	66.4921
34059	2A	6	0	7.25804	119.8	24.3	16.9314	0.88	1	1046.9	661.62	53.19	0	7.2	29.7	0	17.1	70.3704	0.9	3.7037	16.1	66.2551	12.5	51.4403	0.8	42.1053	1.1	57.8947	2.6	34.6667	4.9	65.3333	3.8	25.6	11	74.3243
34061	2A	6	1	7.31554	123.5	26.3	17.2434	0.92	1	907.79	560.33	80.12	1	6.7	25.5	0	19.6	74.5247	1.1	4.18251	18.5	70.3422	14.4	54.7529	0.7	35	1.3	65	2.6	32.5	5.4	67.5	3.4	20.8	12.9	79.1411
34062	2A	6	0	7.38672	121.4	22.6	15.3346	-0.17	1	1045.36	646.88	89.64	1	5.8	25.9	0	16.7	73.8938	0.9	3.9823	15.8	69.9115	12.2	53.9823	0.7	38.8889	1.1	61.1111	2.2	31.8841	4.7	68.1159	3	21.3	11	78.5714
34063	2A	6	1	7.00616	115.7	18.9	14.1187	-0.86	1	1063.1	624.07	140.33	1	3.5	18.6	0	15.4	81.4815	1	5.29101	14.5	76.7196	11.3	59.7884	0.4	33.3333	0.8	66.6667	1.2	24	3.8	76	1.9	14.8	10.8	85.0394
34064	2B	5	1	7.70979	131	24	13.9852	-1.05	1	1002.33	539.93	106.46	1	5.1	21.3	0	18.9	78.75	1.1	4.58333	17.8	74.1667	13.8	57.5	0.6	35.2941	1.1	64.7059	1.8	26.8657	4.9	73.1343	2.7	17.2	12.9	82.6923
34065	2B	5	0	6.87201	128.4	25.2	15.2852	-0.12	1	875.36	455.31	65.42	1	6.1	24.1	0	19.2	76.1905	1	3.96825	18.1	71.8254	14	55.5556	0.8	36.3636	1.4	63.6364	2.6	33.3333	5.2	66.6667	2.7	18	12.5	82.2368
34066	2B	5	0	6.705	115.6	21.1	15.7894	0.27	1	758.05	422.24	82.38	1	5	23.9	0	16.1	76.3033	0.9	4.2654	15.2	72.0379	11.8	55.9242	0.6	35.2941	1.1	64.7059	2	30.7692	4.5	69.2308	2.4	18.6	10.5	81.3953
34067	2B	5	0	5.7577	117.4	22.5	16.3247	0.75	1	994.33	518.83	128	1	6.1	27	0	16.4	72.8889	0.9	4	15.5	68.8889	12	53.3333	0.7	38.8889	1.1	61.1111	2.2	32.3529	4.6	67.6471	3.1	22.3	10.8	77.6978
34068	2B	5	1	7.28268	125	28.4	18.176	1.34	3	1022.02	462.12	145.28	1	6.5	22.8	0	21.9	77.1127	1.3	4.57746	20.7	72.8873	16.1	56.6901	0.8	32	1.7	68	3	30.6122	6.8	69.3878	2.8	17.1	13.5	82.8221
34069	2B	5	1	7.75359	120.7	22.5	15.4443	-0.09	1	1049.28	569.36	105.36	1	4.5	19.8	0	18.1	80.4444	1.1	4.88889	17	75.5556	13.2	58.6667	0.6	30	1.4	70	1.8	28.5714	4.5	71.4286	2.1	15	12.1	85.2113
34070	2B	5	0	7.19233	122.4	22.9	15.2853	-0.17	1	1072.43	628.33	67.74	1	5.3	23.3	0	17.5	76.4192	0.9	3.93013	16.6	72.4891	12.8	55.8952	0.6	33.3333	1.2	66.6667	2.2	30.137	5.1	69.863	2.5	18.2	11.2	81.7518
34071	2B	5	1	8.31485	126.4	26.2	16.3986	0.31	1	1016.28	431.36	132.62	1	6.1	23.1	0	20.2	77.0992	1.2	4.58015	19	72.5191	14.8	56.4885	0.7	33.3333	1.4	66.6667	2.3	29.4872	5.5	70.5128	3.1	18.7	13.3	81.0976
34072	2B	5	0	7.50992	119.1	23.2	16.3555	0.49	1	1036.14	649.43	71.21	1	5.4	23.2	0	17.8	76.7241	1	4.31034	16.8	72.4138	13	56.0345	0.6	31.5789	1.3	68.4211	2.4	32.4324	5	67.5676	2.4	17.3	11.5	82.7338
34073	2B	5	0	7.18412	117.4	25.3	18.3563	1.65	3	1059.48	562.26	74.79	1	8.3	32.8	1	17	67.1937	0.9	3.55731	16.1	63.6364	12.5	49.4071	0.9	42.8571	1.2	57.1429	3	38.4615	4.8	61.5385	4.4	28.5	11.1	71.6129
34074	2B	5	0	7.50992	116	19.6	14.566	-0.78	1	994.09	598.98	65.64	1	3.9	20.1	0	15.7	80.102	0.8	4.08163	14.8	75.5102	11.5	58.6735	0.4	26.6667	1.1	73.3333	1.8	29.0323	4.4	70.9677	1.7	14.3	10.2	85.7143
34075	2B	5	1	8.16701	124	24.7	16.064	0.18	1	1053.48	594.14	96.6	1	5.3	21.6	0	19.4	78.5425	1.1	4.45344	18.3	74.0891	14.2	57.4899	0.6	31.5789	1.3	68.4211	2	27.027	5.4	72.973	2.7	17.4	12.7	82.4675
34076	2B	5	1	7.38946	116.2	23.8	17.6264	1.08	3	1062	523.24	150.79	1	5.4	22.8	0	18.3	76.8908	1.1	4.62185	17.2	72.2689	13.4	56.3025	0.6	31.5789	1.3	68.4211	2.2	30.137	5.1	69.863	2.6	17.9	12.1	82.3129
34077	2B	5	0	6.95962	120.5	22	15.1513	-0.24	1	918.47	483.86	98.58	1	4.8	22	0	17.2	78.1818	0.9	4.09091	16.2	73.6364	12.6	57.2727	0.6	33.3333	1.2	66.6667	2	28.9855	4.9	71.0145	2.2	16.4	11	83.3333
34078	2B	5	1	7.34565	135.4	51.6	28.1457	4.18	4	1032.26	556.21	91.83	1	22.7	44	1	28.9	56.0078	1.6	3.10078	27.3	52.907	21.2	41.0853	2.8	52.8302	2.5	47.1698	10.8	49.3151	11.1	50.6849	9.1	37.3	15.4	62.8571
34079	2B	5	0	7.03628	119.5	23.6	16.5263	0.69	1	953.29	541.07	98.34	1	5.6	23.6	0	18	76.2712	1	4.23729	17	72.0339	13.2	55.9322	0.6	30	1.4	70	2.4	32	5.1	68	2.5	18.1	11.4	82.0144
34080	2B	5	1	7.89322	124.5	24.9	16.0643	0.23	1	1003.26	575.79	93.93	1	6.5	26	0	18.4	73.8956	1.1	4.41767	17.3	69.4779	13.5	54.2169	0.8	42.1053	1.1	57.8947	2.2	30.5556	5	69.4444	3.5	22.2	12.4	77.9874
34081	2B	5	1	7.25804	126.1	26.2	16.4767	0.56	1	977.29	490.71	117.33	1	5.6	21.2	0	20.7	79.0076	1.2	4.58015	19.5	74.4275	15.1	57.6336	0.7	31.8182	1.5	68.1818	2.4	28.2353	6.1	71.7647	2.5	15.8	13.1	83.9744
34083	2B	5	0	7.0089	123.4	24.6	16.1549	0.46	1	1041.93	603.81	80.27	1	6.2	25.3	0	18.4	74.7967	1	4.06504	17.4	70.7317	13.5	54.878	0.8	38.0952	1.3	61.9048	2.5	32.0513	5.3	67.9487	3	20.1	11.8	79.7297
34084	2B	5	0	6.90486	121.3	22.8	15.4958	0.02	1	1067.33	559.19	101.62	1	6.1	26.7	0	16.7	73.2456	0.9	3.94737	15.8	69.2982	12.3	53.9474	0.7	38.8889	1.1	61.1111	2.3	33.3333	4.6	66.6667	3.1	21.7	11.1	78.169
34085	2B	5	0	7.84394	123.8	21.9	14.289	-1.06	1	859.17	437.17	92.88	1	4.8	21.9	0	17.1	78.0822	0.9	4.10959	16.2	73.9726	12.5	57.0776	0.6	33.3333	1.2	66.6667	2	29.4118	4.8	70.5882	2.2	16.4	11.2	83.5821
34086	2B	5	0	6.44764	121	20.5	14.0018	-1.11	1	997.22	574.43	65.67	1	4.2	20.5	0	16.3	79.5122	0.9	4.39024	15.5	75.6098	12	58.5366	0.6	35.2941	1.1	64.7059	1.8	27.6923	4.7	72.3077	1.9	15	10.5	84.6774
34087	3A	4	1	7.84668	128.5	27.8	16.836	0.63	1	951.43	520.76	82.05	1	6.8	24.4	0	21	75.5396	1.2	4.31655	19.8	71.223	15.4	55.3957	0.8	36.3636	1.4	63.6364	2.8	32.5581	5.8	67.4419	3.3	19.2	13.7	80.5882
34088	3A	4	0	9.76865	128.9	29.8	17.9354	0.83	1	992.71	574.76	59.43	0	8.6	28.8	0	21.2	71.1409	1.1	3.69128	20.1	67.4497	15.5	52.0134	1	38.4615	1.6	61.5385	3.6	37.5	6	62.5	4	22.8	13.7	77.4011
34089	3A	4	0	8.79945	119.2	19.3	13.5833	-1.88	1	1050.45	622.79	68.5	1	4	20.7	0	15.3	79.2746	0.8	4.14508	14.5	75.1295	11.2	58.0311	0.4	28.5714	1	71.4286	1.6	27.5862	4.2	72.4138	1.9	15.6	10.1	84.1667
34090	3A	4	1	8.04381	128.5	23	13.9291	-1.16	1	753.97	450.61	67.81	1	4	17.3	0	19.1	83.0435	1.1	4.78261	17.9	77.8261	14	60.8696	0.6	31.5789	1.3	68.4211	1.6	23.8806	5.1	76.1194	1.9	12.8	12.7	86.9863
34091	3A	4	0	8.13689	131.6	24.7	14.2622	-1.14	1	1015.79	598.52	87.55	1	5.9	23.8	0	18.8	76.1134	1	4.04858	17.8	72.0648	13.8	55.8704	0.7	35	1.3	65	2.4	31.5789	5.2	68.4211	2.8	18.4	12.4	81.5789
34092	3A	4	1	9.58795	128.5	23.1	13.9896	-1.47	1	1065.24	714.52	106.83	1	3.4	14.9	0	19.7	85.2814	1.2	5.19481	18.5	80.0866	14.4	62.3377	0.6	30	1.4	70	1.4	18.9189	6	81.0811	1.5	10.6	12.3	89.1304
34093	3A	4	0	8.33128	125	22.8	14.592	-0.9	1	1047.83	569.43	76.38	1	4.9	21.4	0	17.9	78.5088	1	4.38597	17	74.5614	13.1	57.4561	0.6	31.5789	1.3	68.4211	2.2	30.5556	5	69.4444	2.1	15.5	11.7	84.7826
34094	3A	4	0	8.79945	123.8	22	14.3543	-1.19	1	1071.07	543.4	140.1	1	4.8	21.8	0	17.2	78.1818	0.9	4.09091	16.3	74.0909	12.6	57.2727	0.6	33.3333	1.2	66.6667	2	29.4118	4.8	70.5882	2.2	16.3	11.2	83.5821
34095	3A	4	1	9.90281	138.6	30.7	15.9813	-0.3	1	983.59	462.95	113.88	1	6.1	19.8	0	24.6	80.1303	1.4	4.56026	23.2	75.57	18	58.6319	0.8	29.6296	1.9	70.3704	2.6	25.7426	7.5	74.2574	2.7	15	15.2	84.9162
34097	3A	4	0	8.06845	120.3	21.3	14.718	-0.75	1	1007.93	596.21	78.12	1	5.1	24	0	16.2	76.0563	0.9	4.22535	15.3	71.831	11.9	55.8685	0.6	35.2941	1.1	64.7059	2	31.746	4.3	68.254	2.5	18.7	10.8	81.203
34098	3A	4	0	9.90554	129.5	31.4	18.7236	1.12	3	1069.48	587.98	109.17	1	9.1	28.9	0	22.3	71.0191	1.2	3.82166	21.2	67.5159	16.4	52.2293	1.1	39.2857	1.7	60.7143	3.8	37.2549	6.4	62.7451	4.2	22.5	14.3	77.2973
34100	3A	4	1	8.94182	130	32.2	19.0533	1.29	3	1050.76	537.29	97.42	1	7	21.7	0	25.2	78.2609	1.4	4.34783	23.8	73.913	18.4	57.1429	0.9	30	2.1	70	3.4	29.5652	8.1	70.4348	2.8	15.6	15	84.2697
34101	3A	4	1	7.94524	123.8	23.6	15.3982	-0.15	1	1038.79	580.79	103.59	1	4.4	18.7	0	19.2	81.3559	1.1	4.66102	18.1	76.6949	14	59.322	0.6	30	1.4	70	2	27.3973	5.3	72.6027	1.9	13.3	12.6	86.8966
34102	3A	4	1	8.29295	123.4	23.9	15.6952	-0.06	1	1027.05	568.67	106.67	1	4.5	18.8	0	19.4	81.1715	1.1	4.60251	18.2	76.1506	14.2	59.4142	0.6	31.5789	1.3	68.4211	1.8	24	5.7	76	2.1	14.2	12.4	85.5172
34103	3A	4	0	11.0554	134	32	17.8213	0.41	1	1012.48	622.52	81.71	1	7.9	24.6	0	24.1	75.3125	1.3	4.0625	22.9	71.5625	17.7	55.3125	0.9	32.1429	1.9	67.8571	3.5	32.4074	7.3	67.5926	3.5	18.7	15	81.0811
34104	3A	4	1	8.16153	134.2	26.2	14.5478	-0.73	1	1020.5	537.9	129.48	1	5	19.1	0	21.2	80.916	1.2	4.58015	19.9	75.9542	15.5	59.1603	0.6	28.5714	1.5	71.4286	2	25	6	75	2.3	14.5	13.7	85.625
34105	3A	4	0	7.55373	121.8	23.3	15.7058	0.06	1	1034.91	610.52	74.19	1	6	25.6	0	17.4	74.6781	0.9	3.86266	16.4	70.3863	12.7	54.5064	0.7	36.8421	1.2	63.1579	2.3	31.5068	5	68.4932	2.9	20.7	11.3	79.5775
34106	3A	4	1	8.75838	133.5	26.5	14.8691	-0.65	1	950.76	520.36	108.93	1	6.3	24	0	20.1	75.8491	1.2	4.5283	18.9	71.3208	14.7	55.4717	0.8	38.0952	1.3	61.9048	2.1	27.6316	5.5	72.3684	3.4	20.4	13.4	79.7619
34107	3A	4	0	8.19713	124	28.4	18.4703	1.46	3	1009.07	675.17	48.31	0	8.4	29.4	0	20	70.4225	1.1	3.87324	19	66.9014	14.7	51.7606	1	40	1.5	60	3.2	34.4086	6.1	65.5914	4.2	25.1	12.5	74.8503
34108	3A	4	0	9.21561	124.4	34	21.9704	2.37	4	1069.26	684.29	66.86	1	12.8	37.6	1	21.2	62.3529	1.1	3.23529	20.1	59.1176	15.5	45.5882	1.5	48.3871	1.6	51.6129	4.9	42.9825	6.5	57.0175	6.4	32.6	13.2	67.3469
34109	3A	4	0	9.05955	132.7	32.3	18.3426	1.18	3	1054.9	702.48	54.22	0	10.9	33.6	1	21.5	66.5635	1.1	3.40557	20.3	62.8483	15.7	48.6068	1.3	46.4286	1.5	53.5714	4	38.0952	6.5	61.9048	5.6	29.6	13.4	70.5263
34110	3A	4	1	8.48734	123.2	24.2	15.9439	0.04	1	954.23	513.3	108.37	1	5.1	21	0	19.1	78.9256	1.1	4.54545	18	74.3802	14	57.8512	0.6	31.5789	1.3	68.4211	2	27.027	5.4	72.973	2.5	17.1	12.4	83.2215
34112	3B	3	1	8.44353	131.5	28	16.1922	0.19	1	942.76	404.1	134.05	1	5	17.8	0	23	82.1429	1.3	4.64286	21.7	77.5	16.8	60	0.7	26.9231	1.9	73.0769	2.4	25.2632	7.1	74.7368	1.9	11.9	14	88.0503
34113	3B	3	1	9.3306	123.9	27.5	17.9139	0.75	1	1021.78	542.57	95.85	1	5.7	20.8	0	21.8	79.2727	1.2	4.36364	20.5	74.5455	15.9	57.8182	0.7	30.4348	1.6	69.5652	2.4	26.9663	6.5	73.0337	2.6	16	13.6	83.9506
34114	3B	3	1	9.06502	131.2	26.8	15.5692	-0.31	1	1020.88	616.31	63.26	1	5.2	19.6	0	21.5	80.2239	1.2	4.47761	20.3	75.7463	15.8	58.9552	0.7	30.4348	1.6	69.5652	2.1	26.5823	5.8	73.4177	2.5	14.9	14.1	84.9398
34115	3B	3	1	7.85763	128.2	25	15.2112	-0.24	1	1002.43	557	94.5	1	5.4	21.8	0	19.6	78.4	1.1	4.4	18.4	73.6	14.3	57.2	0.6	31.5789	1.3	68.4211	2.1	29.1667	5.1	70.8333	2.7	17	13.1	82.9114
34116	3B	3	1	7.80014	122.4	20.3	13.5498	-1.4	1	1027.6	623.02	82.57	1	3.4	17	0	16.9	83.2512	1	4.92611	15.9	78.3251	12.4	61.0837	0.4	28.5714	1	71.4286	1.4	24.1379	4.4	75.8621	1.6	12.6	11.4	87.6923
34118	3B	3	1	7.9781	122.1	23.1	15.4946	-0.11	1	1040.43	615.74	81.74	1	4.8	20.7	0	18.4	79.6537	1.1	4.7619	17.3	74.8918	13.4	58.0087	0.6	33.3333	1.2	66.6667	1.8	26.087	5.1	73.913	2.4	16.9	12.1	83.4483
34119	3B	3	1	7.89322	123.4	20.4	13.3968	-1.54	1	1028.11	691.83	60.47	1	3.4	16.7	0	17	83.3333	1	4.90196	16	78.4314	12.5	61.2745	0.4	28.5714	1	71.4286	1.4	22.9508	4.7	77.0492	1.6	12.3	11.4	87.6923
34120	3B	3	0	7.73169	121.5	21.9	14.8351	-0.6	1	1071.81	697.62	56.93	0	5.3	24	0	16.7	76.2557	0.9	4.10959	15.8	72.1461	12.2	55.7078	0.6	35.2941	1.1	64.7059	2.2	32.8358	4.5	67.1642	2.5	18.6	11.1	81.6176
34121	3B	3	1	8.09856	122.4	22.3	14.8848	-0.49	1	1026.36	530.74	125.23	1	4	18	0	18.3	82.0628	1.1	4.93274	17.2	77.1301	13.4	60.0897	0.5	29.4118	1.2	70.5882	1.8	26.087	5.1	73.913	1.8	12.9	12	86.9565
34122	3B	3	0	8.64613	132	25.4	14.5776	-0.97	1	1071.67	667.19	91.88	1	5.5	21.7	0	19.9	78.3465	1.1	4.33071	18.8	74.0157	14.5	57.0866	0.7	33.3333	1.4	66.6667	2.4	29.2683	5.8	70.7317	2.4	16	12.6	84
34123	3B	3	1	9.00753	126.8	22.8	14.1807	-1.18	1	1042.91	669.26	98.02	1	4.2	18.3	0	18.6	81.579	1.1	4.82456	17.5	76.7544	13.6	59.6491	0.6	33.3333	1.2	66.6667	1.4	21.875	5	78.125	2.2	14.9	12.4	84.9315
34124	3B	3	0	8.07118	133.5	29.3	16.4401	0.43	1	1036.67	647.79	68.38	1	7.4	25.2	0	21.9	74.744	1.2	4.09556	20.7	70.6485	16	54.6075	0.9	36	1.6	64	3.1	32.6316	6.4	67.3684	3.3	19.4	13.8	80.7018
34125	3B	3	0	8.34771	129.5	24.4	14.5496	-0.93	1	984.14	712.33	41.16	0	5.5	22.5	0	18.9	77.459	1	4.09836	17.9	73.3607	13.9	56.9672	0.6	30	1.4	70	2.4	32	5.1	68	2.5	16.6	12.4	83.2215
34126	3B	3	1	7.61944	116.5	20.3	14.957	-0.36	1	859.17	549.69	59.5	0	4.6	22.9	0	15.7	77.3399	1	4.92611	14.7	72.4138	11.5	56.6502	0.4	30.7692	0.9	69.2308	1.5	30	3.5	70	2.7	19.4	11.3	80.7143
34127	3B	3	1	10.2012	139.6	40.1	20.5766	1.45	3	1063.52	608.05	100.98	1	13.4	33.4	1	26.7	66.5835	1.5	3.74065	25.2	62.8429	19.5	48.6284	1.6	43.2432	2.1	56.7568	5	37.8788	8.2	62.1212	6.7	29.2	16.3	70.8696
34128	3B	3	0	8.53662	120.3	24.3	16.7909	0.54	1	1056.29	607.12	87.4	1	6.8	28	0	17.5	72.0165	0.9	3.7037	16.6	68.3128	12.8	52.6749	0.7	36.8421	1.2	63.1579	2.6	34.6667	4.9	65.3333	3.4	23.2	11.4	77.027
34129	3B	3	1	9.13073	132.8	33.1	18.7686	1.12	3	1081	731.5	51.64	0	8.1	24.6	0	25	75.5287	1.4	4.22961	23.6	71.2991	18.3	55.287	1	33.3333	2	66.6667	3.4	31.4815	7.4	68.5185	3.7	19.4	15.6	80.829
34131	3B	3	1	9.28405	126.9	23.4	14.5309	-1	1	1008.24	594.57	112.02	1	3.8	16	0	19.7	84.188	1.2	5.12821	18.5	79.0598	14.4	61.5385	0.6	30	1.4	70	1.6	22.5352	5.5	77.4648	1.7	11.6	12.7	88.1944
34132	3B	3	0	8.13963	120.4	24.2	16.6941	0.56	1	1008.33	660.79	55.38	0	6.8	28	0	17.4	71.9008	0.9	3.71901	16.5	68.1818	12.8	52.8926	0.8	42.1053	1.1	57.8947	2.6	33.3333	5.2	66.6667	3.5	24	11.1	76.0274
34133	3B	3	0	8.58316	118.5	24.3	17.3049	0.8	1	1035.93	640.05	99.36	1	6.3	26	0	18	74.0741	1	4.11523	17	69.9588	13.2	54.321	0.7	35	1.3	65	2.6	33.3333	5.2	66.6667	3.1	21.2	11.5	78.7671
34134	3B	3	1	8.30938	126.8	25.3	15.7356	-0.04	1	1024.08	637.03	90.25	1	5.5	21.8	0	19.8	78.2609	1.2	4.74308	18.6	73.5178	14.5	57.3123	0.6	30	1.4	70	2.1	29.1667	5.1	70.8333	2.8	17.2	13.3	82.6087
34135	3B	3	0	7.77823	120	23	15.9722	0.2	1	887.4	493.67	92.13	1	6	26.2	0	17	73.913	0.9	3.91304	16.1	70	12.4	53.913	0.7	38.8889	1.1	61.1111	2.4	33.8028	4.7	66.1972	3	21	11.2	78.8732
34136	3B	3	1	10.0397	125.5	22.7	14.4125	-1.29	1	1060.86	671.83	92.65	1	4.3	19	0	18.4	81.0573	1.1	4.84581	17.3	76.2114	13.5	59.4714	0.6	33.3333	1.2	66.6667	1.4	23.3333	4.6	76.6667	2.4	16	12.5	83.8926
34137	4A	2	1	10.2669	136.1	31.6	17.0597	0.14	1	937.1	499.21	121.5	1	6	19	0	25.6	81.0127	1.4	4.43038	24.2	76.5823	18.8	59.4937	0.8	27.5862	2.1	72.4138	2.6	25	7.8	75	2.6	14.2	15.6	85.7143
34140	4A	2	0	9.29227	124.2	20.9	13.5489	-2.01	2	1028.48	612.24	80.52	1	3.7	17.6	0	17.2	82.2967	0.9	4.30622	16.3	77.9904	12.6	60.2871	0.4	23.5294	1.3	76.4706	1.8	26.8657	4.9	73.1343	1.4	11.3	11	88.7097
34141	4A	2	0	9.42916	123.9	23.1	15.0477	-0.77	1	1066.81	601.95	93.46	1	4.9	21.4	0	18.2	78.7879	1	4.329	17.2	74.4589	13.3	57.5758	0.6	28.5714	1.5	71.4286	2.2	29.7297	5.2	70.2703	2.2	15.9	11.5	83.9416
34142	4A	2	1	9.38261	117.7	23.7	17.1079	0.39	1	1071.43	600.62	68.17	1	6	25.5	0	17.7	74.6835	1.1	4.64135	16.6	70.0422	12.9	54.4304	0.6	35.2941	1.1	64.7059	1.9	29.6875	4.5	70.3125	3.5	22.4	12	77.4194
34143	4A	2	0	10.2122	131.9	25.6	14.7147	-1.23	1	1021.71	555.02	82.4	1	5	19.5	0	20.6	80.4688	1.1	4.29688	19.5	76.1719	15.1	58.9844	0.6	27.2727	1.6	72.7273	2.4	27.907	6.2	72.093	2	13.5	12.8	86.4865
34144	4A	2	1	9.5332	135.8	31.2	16.9182	0.28	1	1004.02	579	97.03	1	6	19.4	0	25.1	80.4487	1.4	4.48718	23.7	75.9615	18.4	58.9744	0.8	28.5714	2	71.4286	2.7	25.9615	7.7	74.0385	2.5	14	15.3	85.9551
34145	4A	2	0	10.2888	133.4	24.9	13.9923	-1.83	1	929.39	636.67	41.73	0	5.2	21	0	19.7	79.1165	1	4.01606	18.6	74.6988	14.4	57.8313	0.6	30	1.4	70	2.4	30	5.6	70	2.3	15.3	12.7	84.6667
34146	4A	2	1	9.77139	136.6	32.2	17.2566	0.37	1	822.27	347.63	111.63	1	6.8	21.2	0	25.4	78.882	1.4	4.34783	24	74.5342	18.6	57.764	1	34.4828	1.9	65.5172	2.9	25.8929	8.3	74.1071	3	16.5	15.2	83.5165
34147	4A	2	1	8.78029	123.9	27.9	18.1745	1	3	1031.07	498.5	148.02	1	6.8	24.5	0	21	75.2688	1.2	4.30108	19.8	70.9677	15.4	55.1971	0.8	36.3636	1.4	63.6364	2.6	27.957	6.7	72.043	3.3	20.4	13	79.7546
34148	4A	2	1	10.4613	135.2	29	15.8652	-0.54	1	1044.55	653.93	81.42	1	5.7	19.8	0	23.2	80	1.3	4.48276	21.9	75.5172	17	58.6207	0.8	30.7692	1.8	69.2308	2.2	24.7191	6.7	75.2809	2.8	15.8	14.8	84.0909
34149	4A	2	1	11.2608	138.4	31.9	16.654	-0.36	1	1000.02	625.6	63.74	1	6.9	21.7	0	25	78.3699	1.4	4.38871	23.6	73.9812	18.3	57.3668	1	34.4828	1.9	65.5172	2.4	24.4898	7.4	75.5102	3.5	18.3	15.6	81.6754
34150	4A	2	0	10.2806	119.4	27	18.9389	1.12	3	906.95	505.81	50.74	0	9.4	34.9	1	17.6	65.1852	0.9	3.33333	16.7	61.8519	12.9	47.7778	0.9	40.9091	1.3	59.0909	3.5	40.6977	5.1	59.3023	5	30.9	11.3	69.3252
34151	4A	2	1	8.82957	131.2	28.3	16.4406	0.22	1	1040.07	545.62	97.5	1	5.6	19.8	0	22.7	80.212	1.3	4.59364	21.4	75.6184	16.6	58.6572	0.8	32	1.7	68	2.5	27.1739	6.7	72.8261	2.4	14.1	14.3	85.6287
34154	4A	2	0	8.80767	122.4	22.8	15.2185	-0.52	1	955.62	597.88	65.93	1	5.1	22.5	0	17.7	77.6316	0.9	3.94737	16.7	73.2456	12.9	56.5789	0.6	31.5789	1.3	68.4211	2.2	31.4286	4.8	68.5714	2.3	16.6	11.6	83.4532
34155	4A	2	0	8.63244	129.4	36	21.4998	2.42	4	1026.71	572.31	80.21	1	12.2	33.8	1	23.8	66.1111	1.2	3.33333	22.6	62.7778	17.4	48.3333	1.5	44.1176	1.9	55.8824	4.7	38.5246	7.5	61.4754	6	29.2	14.5	70.7317
34156	4A	2	1	10.3956	145.4	33.1	15.6567	-0.63	1	1061.81	630.71	88.16	1	6.1	18.4	0	27	81.571	1.5	4.53172	25.5	77.0393	19.8	59.8187	1	32.2581	2.1	67.7419	2.5	22.1239	8.8	77.8761	2.7	14.1	16.1	85.6383
34157	4A	2	1	9.10062	129.6	25.4	15.1225	-0.57	1	910.67	447.76	94.86	1	4.2	16.6	0	21.2	83.4646	1.2	4.72441	20	78.7402	15.5	61.0236	0.6	28.5714	1.5	71.4286	1.8	22.7848	6.1	77.2152	1.8	11.7	13.5	88.2353
34159	4A	2	1	10.0452	140	31	15.8163	-0.44	1	972.88	509.88	113.38	1	5.1	16.4	0	25.9	83.5484	1.4	4.51613	24.5	79.0323	19	61.2903	0.8	25.8065	2.3	74.1935	2.4	23.5294	7.8	76.4706	2	11.4	15.8	88.764
34160	4A	2	0	8.39151	127.8	32.7	20.021	2.01	4	1060.55	732.17	36.48	0	9.4	28.9	0	23.3	71.2538	1.2	3.66972	22	67.2783	17	51.9878	1.2	41.3793	1.7	58.6207	3.8	33.9286	7.4	66.0714	4.5	24	14.1	75.8065
34162	4A	2	1	9.13621	131.1	39.7	23.0986	2.33	4	956.19	510.36	90.59	1	11.2	28.1	0	28.6	72.0403	1.6	4.03023	27	68.0101	20.9	52.6448	1.3	35.1351	2.4	64.8649	4.9	33.3333	9.8	66.6667	4.9	23	16.4	76.9953
34163	4A	2	0	8.74743	139.1	30.7	15.8666	-0.06	1	1064.93	690.6	61.95	1	7.1	23.2	0	23.6	76.873	1.2	3.90879	22.3	72.6384	17.3	56.3518	1	35.7143	1.8	64.2857	3.1	30.0971	7.2	69.9029	3	17.3	14.5	82.8571
34165	4B	1	0	8.57769	126.4	22.3	13.9576	-1.48	1	1017.71	640.31	81.52	1	4.8	21.6	0	17.5	78.4753	0.9	4.03587	16.6	74.4395	12.8	57.3991	0.6	33.3333	1.2	66.6667	2	29.4118	4.8	70.5882	2.2	16	11.5	83.9416
34166	4B	1	0	10.0671	137.4	32.7	17.3211	0.45	1	1038.33	635.55	65.26	1	7.2	21.9	0	25.5	77.9816	1.3	3.97553	24.2	74.0061	18.7	57.1865	1	33.3333	2	66.6667	3.4	29.3103	8.2	70.6897	2.9	15.9	15.3	84.0659
34167	4B	1	0	9.29227	129.6	24.6	14.6462	-1.05	1	1055.86	634.4	83.19	1	4.6	18.6	0	20	81.3008	1.1	4.47154	18.9	76.8293	14.6	59.3496	0.6	27.2727	1.6	72.7273	2.2	26.506	6.1	73.494	1.7	12.2	12.4	87.9433
34168	4B	1	1	9.01027	150.4	46.5	20.5569	1.74	3	989.19	551.88	106.62	1	11.9	25.7	0	34.5	74.1935	1.8	3.87097	32.7	70.3226	25.3	54.4086	1.5	33.3333	3	66.6667	5.6	32.5581	11.6	67.4419	4.7	19.2	19.9	80.8943
34169	4B	1	0	8.82957	147.6	46.1	21.1606	2.27	4	993.74	674.64	42.57	0	12.6	27.2	0	33.6	72.885	1.7	3.68764	31.9	69.1974	24.6	53.3623	1.9	41.3043	2.7	58.6957	5.4	31.7647	11.6	68.2353	5.3	21.6	19.3	78.4553
34170	4B	1	0	9.33333	132.7	30.9	17.5476	0.75	1	1058.43	629.64	57.36	0	9.6	30.9	1	21.4	69.2557	1.1	3.55987	20.3	65.6958	15.7	50.8091	1.1	42.3077	1.5	57.6923	3.8	38	6.2	62	4.7	25.5	13.7	74.4565
34171	4B	1	1	10.2587	138.6	30.4	15.8251	-0.48	1	1024.02	599.6	84.21	1	4.8	15.7	0	25.7	84.5395	1.4	4.60526	24.3	79.9342	18.8	61.8421	0.7	24.1379	2.2	75.8621	2.2	21.5686	8	78.4314	1.8	10.5	15.5	89.5954
34173	4B	1	0	9.83984	131.7	29.1	16.7773	0.23	1	1046	581.02	74.86	1	7.2	24.6	0	21.9	75.2577	1.2	4.12371	20.7	71.134	16	54.9828	0.9	36	1.6	64	3	31.5789	6.5	68.4211	3.2	18.9	13.7	81.0651
34175	4B	1	0	9.12526	126.6	26.7	16.6588	0.32	1	1042.12	656.62	80.07	1	6.7	25.2	0	20	74.9064	1.1	4.11985	18.9	70.7865	14.6	54.6816	0.8	34.7826	1.5	65.2174	2.8	32.1839	5.9	67.8161	3.2	19.9	12.7	79.8742
34176	4B	1	0	9.80698	128	26.3	16.0522	-0.19	1	1069.43	601.36	88.03	1	5.7	21.6	0	20.6	78.327	1.1	4.18251	19.5	74.1445	15.1	57.4145	0.8	34.7826	1.5	65.2174	2.6	27.957	6.7	72.043	2.5	16.4	12.5	83.3333
34177	4B	1	0	8.98289	129	28.3	17.0062	0.55	1	1033.45	614.55	100.81	1	5.9	20.9	0	22.4	79.1519	1.2	4.24028	21.2	74.9117	16.4	57.9505	0.8	30.7692	1.8	69.2308	2.8	28.866	6.9	71.134	2.3	14.2	13.7	85.625
34178	4B	1	0	9.24298	129.2	26.6	15.9352	-0.13	1	1010.07	540.4	112.54	1	5.3	20	0	21.3	80.0752	1.2	4.51128	20.1	75.5639	15.6	58.6466	0.6	27.2727	1.6	72.7273	2.1	26.5823	5.8	73.4177	2.5	15.4	13.9	84.7561
34179	4B	1	0	8.83231	126.3	25.5	15.9858	0	1	1025.67	587.69	86.17	1	6.1	24	0	19.4	76.0784	1	3.92157	18.3	71.7647	14.2	55.6863	0.8	38.0952	1.3	61.9048	2.6	31.3253	5.7	68.6747	2.8	18.7	12.3	81.457
34180	4B	1	1	8.66256	124.9	28.8	18.4615	1.13	3	1047.26	544.67	129.45	1	7.5	26.2	0	21.3	73.9583	1.2	4.16667	20.1	69.7917	15.6	54.1667	0.9	36	1.6	64	3	33.7079	5.9	66.2921	3.7	21.3	13.8	78.8571
34181	4B	1	1	10.1766	131	26.6	15.5003	-0.64	1	906.88	512.62	89.14	1	4.3	16.1	0	22.3	83.8346	1.3	4.88722	21.1	79.3233	16.4	61.6541	0.5	18.5185	2.2	81.4815	1.8	21.4286	6.6	78.5714	1.9	12.5	13.5	87.6623
34182	4A	2	1	9.9603	133.9	26.4	14.7246	-1.07	1	1057.07	590.19	134.4	1	4.8	18.3	0	21.6	81.8182	1.2	4.54545	20.3	76.8939	15.8	59.8485	0.8	36.3636	1.4	63.6364	1.8	21.6867	6.5	78.3133	2.4	14.8	13.7	85.0932
34183	4B	1	1	8.86242	135.2	32.4	17.7252	0.8	1	1011.62	556.14	108.6	1	8.4	25.8	0	24.1	74.3827	1.4	4.32099	22.7	70.0617	17.6	54.321	1	35.7143	1.8	64.2857	3.4	31.7757	7.3	68.2243	4	20.8	15.1	79.0576
34184	4B	1	1	10.6502	133.2	29.2	16.4579	-0.27	1	1031.98	609.83	112.05	1	4.5	15.6	0	24.7	84.589	1.4	4.79452	23.3	79.7945	18	61.6438	0.7	25.9259	2	74.0741	2.2	21.1538	8.2	78.8462	1.7	10.6	14.4	89.441
34185	4B	1	0	8.63792	125.7	33.3	21.0753	2.29	4	1054.33	641.33	48.58	0	11.4	34.1	1	21.9	65.7658	1.2	3.6036	20.8	62.4625	16.1	48.3484	1.4	45.1613	1.7	54.8387	4.3	38.7387	6.8	61.2613	5.7	29.7	13.5	70.3125
34186	4B	1	1	9.61259	140.9	44.6	22.4653	2.08	4	1033.95	614.07	70.74	1	13.3	29.8	0	31.3	70.1794	1.7	3.81166	29.6	66.3677	22.9	51.3453	1.7	38.6364	2.7	61.3636	5.8	35.1515	10.7	64.8485	5.8	24.4	18	75.6303
34187	4B	1	0	9.73032	126.7	27	16.8194	0.27	1	946.69	543.24	49.21	0	6.4	23.9	0	20.5	75.9259	1.1	4.07407	19.4	71.8519	15	55.5556	0.8	34.7826	1.5	65.2174	2.8	31.4607	6.1	68.5393	2.9	18.3	12.9	81.6456
34188	4B	1	1	9.3963	135.8	28.5	15.4542	-0.46	1	1048.52	637.9	75.27	1	5.3	18.4	0	23.3	81.7544	1.3	4.5614	22	77.193	17	59.6491	0.8	32	1.7	68	2.2	22.6804	7.5	77.3196	2.3	14.1	14.1	85.9756
34190	4B	1	0	9.6564	123.7	25.4	16.5995	0.17	1	1025.48	563.4	83.71	1	6.7	26.4	0	18.7	73.6221	1	3.93701	17.7	69.685	13.7	53.937	0.8	38.0952	1.3	61.9048	2.6	32.5	5.4	67.5	3.3	21.4	12	78.4314
34192	4B	1	0	9.86174	133.8	25.5	14.2439	-1.5	1	1014.67	724.55	48.93	0	6.3	24.9	0	19.2	75.2941	1	3.92157	18.1	70.9804	14	54.902	0.7	35	1.3	65	2.5	31.6456	5.4	68.3544	3.1	20.1	12.4	80
34193	4B	1	0	10.0972	126.9	26.5	16.4559	-0.01	1	1069.55	702.12	60.48	1	5.9	22.3	0	20.6	77.7359	1.1	4.15094	19.5	73.5849	15.1	56.9811	0.7	33.3333	1.4	66.6667	2.6	28.5714	6.5	71.4286	2.6	17.1	12.6	82.8947
34194	4A	2	0	8.95003	128.2	22.5	13.6901	-1.79	1	1056.09	674.5	53.74	0	4.4	19.5	0	18.1	80.4444	1	4.44444	17.2	76.4444	13.3	59.1111	0.6	33.3333	1.2	66.6667	2	26.3158	5.6	73.6842	1.9	14.4	11.3	85.6061
34195	1A	8	1	6.14648	116.6	21.3	15.6669	0.24	1	1045.1	702.69	70.09	1	5.5	25.8	0	15.8	74.1784	1	4.69484	14.8	69.4836	11.6	54.4601	0.5	38.4615	0.8	61.5385	1.8	31.5789	3.9	68.4211	3.2	22.4	11.1	77.6224
34196	1B	7	0	5.77413	105.7	17.9	16.0215	0.54	1	968.74	598.45	46.57	0	4.9	27.4	0	13	72.6257	0.7	3.91061	12.3	68.7151	9.5	53.0726	0.5	38.4615	0.8	61.5385	1.6	33.3333	3.2	66.6667	2.7	23.2	9	76.9231
34197	1B	7	0	5.88912	105.2	17.8	16.0838	0.57	1	1004.43	585.45	88.62	1	4.7	26.4	0	13.1	73.5955	0.7	3.93258	12.4	69.6629	9.6	53.9326	0.5	38.4615	0.8	61.5385	1.6	32	3.4	68	2.6	22.1	9	77.5862
34198	2B	5	0	8.64066	120	22	15.2778	-0.44	1	1021.93	579.38	111.36	1	4.8	21.8	0	17.2	78.1818	0.9	4.09091	16.3	74.0909	12.6	57.2727	0.6	33.3333	1.2	66.6667	2	29.4118	4.8	70.5882	2.1	16.1	11.2	84.2105
34200	1A	8	0	6.60096	121.1	20	13.6377	-1.46	1	1043.24	623.64	75.5	1	4.9	24.5	0	15.1	75.5	0.8	4	14.3	71.5	11.1	55.5	0.6	40	0.9	60	1.8	30	4.2	70	2.6	20.4	10	79.3651
34201	1A	8	1	6.22313	114.3	21.6	16.5334	0.72	1	1021.33	586.67	97.88	1	5.7	26.3	0	15.9	73.6111	1	4.62963	15	69.4444	11.7	54.1667	0.5	38.4615	0.8	61.5385	2	33.8983	3.9	66.1017	3.2	22.4	11.2	77.7778
34204	1B	7	1	7.20602	110.8	16.8	13.6845	-1.2	1	1019.19	619.61	75.14	1	3	18.1	0	13.7	81.5476	0.9	5.35714	12.9	76.7857	10.1	60.1191	0.3	30	0.7	70	1	26.3158	2.8	73.6842	1.8	15	10.2	85
34206	1B	7	1	6.61739	110.8	17.6	14.3362	-0.66	1	1080.95	720.14	52.12	0	3.5	19.9	0	14.1	80.1136	0.9	5.11364	13.2	75	10.3	58.5227	0.4	36.3636	0.7	63.6364	1.2	29.2683	2.9	70.7317	2	16.2	10.5	84
34207	2A	6	1	7.07461	114.3	20.1	15.3852	-0.02	1	1081	656.12	90	1	3.8	19.1	0	16.3	81.0945	1	4.97512	15.3	76.1194	11.9	59.204	0.4	26.6667	1.1	73.3333	1.5	28.3019	3.8	71.6981	1.9	14.5	11.4	85.7143
34208	2A	6	0	6.92129	122.6	26	17.2979	1.16	3	1036.71	621.81	61.72	1	7.5	28.7	0	18.5	71.1538	1	3.84615	17.5	67.3077	13.5	51.9231	0.9	40.9091	1.3	59.0909	2.9	36.25	5.1	63.75	3.7	23.5	12	76.4331
34209	1A	8	0	7.06092	108.2	18.3	15.6314	0.09	1	1081	698.9	58.88	0	4.7	25.6	0	13.6	74.3169	0.7	3.82514	12.9	70.4918	10	54.6448	0.5	38.4615	0.8	61.5385	1.7	32.0755	3.6	67.9245	2.5	21	9.3	78.8136
34210	2A	6	0	7.26352	123.5	27	17.7023	1.31	3	1024.38	614.36	97.47	1	7.8	28.8	0	19.2	71.1111	1	3.7037	18.2	67.4074	14.1	52.2222	0.9	40.9091	1.3	59.0909	3	34.8837	5.6	65.1163	3.8	23.8	12.3	76.3975
34212	2B	5	1	7.56742	123.4	24.9	16.3519	0.44	1	1041.67	513.36	114.16	1	5.4	21.8	0	19.4	77.9116	1.1	4.41767	18.3	73.494	14.2	57.0281	0.6	31.5789	1.3	68.4211	2.2	28.2051	5.6	71.7949	2.6	16.9	12.6	82.8947
34213	2B	5	0	8.3039	122	27.4	18.409	1.39	3	1079.24	592.29	86.76	1	6.7	24.6	0	20.6	75.1825	1.2	4.37956	19.4	70.8029	15.1	55.1095	0.8	34.7826	1.5	65.2174	2.6	29.8851	6.1	70.1149	3.3	20	13.2	80
34214	2B	5	1	7.70431	118.6	21.7	15.4273	-0.08	1	1020.28	574.62	97.28	1	5.9	27	0	15.8	72.8111	1	4.60829	14.8	68.2028	11.6	53.4562	0.6	40	0.9	60	1.7	32.0755	3.6	67.9245	3.6	23.9	11.4	76
34216	2B	5	0	6.987	123.5	21	13.7685	-1.39	1	974.88	603.1	52.59	0	4.5	21.4	0	16.5	78.5714	0.9	4.28571	15.6	74.2857	12.1	57.619	0.6	35.2941	1.1	64.7059	1.8	28.5714	4.5	71.4286	2.1	16	10.8	83.7209
34218	3A	4	1	8.43532	127.6	24.9	15.2932	-0.31	1	937.95	573.4	95.31	1	5.2	20.9	0	19.7	79.1165	1.2	4.81928	18.6	74.6988	14.4	57.8313	0.6	31.5789	1.3	68.4211	2	26.6667	5.5	73.3333	2.6	16.7	13	83.3333
34219	3A	4	1	9.37714	126.4	27.6	17.2749	0.46	1	1071.19	600	110.81	1	6.5	23.7	0	21	76.087	1.2	4.34783	19.8	71.7391	15.4	55.7971	0.8	34.7826	1.5	65.2174	2.4	28.5714	6	71.4286	3.4	19.9	13.5	79.8817
34220	3B	3	1	8.92539	131.9	24.3	13.9674	-1.31	1	1012.5	703.12	66.31	1	4.4	18.1	0	19.9	81.893	1.2	4.93827	18.7	76.9547	14.6	60.0823	0.6	31.5789	1.3	68.4211	1.7	23.6111	5.5	76.3889	2.1	13.8	13	86.0927
34221	3B	3	1	7.91513	121.9	22.7	15.2763	-0.22	1	1044.07	561.29	108.5	1	4.4	19.2	0	18.3	80.6167	1.1	4.84581	17.2	75.7709	13.4	59.0308	0.6	33.3333	1.2	66.6667	1.8	25.3521	5.3	74.6479	2	14.5	11.9	85.6115
34222	3B	3	1	10.9295	137	29.6	15.7707	-0.72	1	1015.31	616.4	86.16	1	6.6	22.3	0	23	77.7027	1.3	4.39189	21.7	73.3108	16.8	56.7568	0.8	32	1.7	68	2.4	28.5714	6	71.4286	3.4	18.3	15.2	81.7204
34223	4A	2	1	10.7844	133.9	24.9	13.888	-1.91	1	1024.38	653.4	52	0	4.7	18.8	0	20.2	81.1245	1.2	4.81928	19	76.3052	14.8	59.4378	0.7	35	1.3	65	1.5	21.4286	5.5	78.5714	2.5	15.8	13.3	84.1772
34224	4A	2	1	10.7269	132.5	29.9	17.031	-0.02	1	1045.48	586.81	75.43	1	7.1	23.7	0	22.8	76.2542	1.3	4.34783	21.5	71.9064	16.7	55.8528	0.8	32	1.7	68	2.6	29.2135	6.3	70.7865	3.7	19.8	14.7	79.8913
34225	4B	1	1	9.859	134.1	31.8	17.6836	0.53	1	1013.24	627.26	65.26	1	7.3	23	0	24.5	77.044	1.3	4.08805	23.2	72.956	17.9	56.2893	1	34.4828	1.9	65.5172	3.4	30.9091	7.6	69.0909	3	16.5	15	83.3333
34226	4B	1	0	10.1383	142.1	26.9	13.3218	-2.45	2	1033.19	671.74	74.07	1	5.1	19.1	0	21.7	80.6691	1.1	4.08922	20.6	76.5799	15.9	59.1078	0.6	27.2727	1.6	72.7273	2.4	26.9663	6.5	73.0337	2.1	13.2	13.7	86.7089
34228	1A	8	1	6.2423	119.9	20.1	13.9816	-0.91	1	1048.07	555.62	112.29	1	4.6	22.7	0	15.5	77.1144	1	4.97512	14.6	72.6368	11.4	56.7164	0.4	36.3636	0.7	63.6364	1.4	28.5714	3.5	71.4286	2.7	19.2	11.3	80.7143
34230	1B	7	1	5.76044	116.8	20.2	14.807	-0.3	1	986.19	643.71	70.79	1	4.5	22.2	0	15.7	77.7228	1	4.95049	14.8	73.2673	11.5	56.9307	0.4	30.7692	0.9	69.2308	1.6	31.3725	3.5	68.6275	2.4	17.5	11.4	82.6087
34231	1B	7	1	6.91581	115.7	18.8	14.044	-0.9	1	1067.52	599.76	100.74	1	4.1	21.6	0	14.8	78.7234	0.9	4.78723	13.9	73.9362	10.8	57.4468	0.4	33.3333	0.8	66.6667	1.3	28.8889	3.2	71.1111	2.4	18.3	10.7	81.6794
34232	1B	7	1	5.74127	111.1	19.7	15.9602	0.44	1	901.89	616.39	66.08	1	5	25.1	0	14.7	74.6193	0.9	4.56853	13.8	70.0508	10.8	54.8223	0.4	36.3636	0.7	63.6364	1.6	34.0426	3.1	65.9574	2.9	20.9	10.9	78.9855
34235	3A	4	1	8.15606	128.6	22.9	13.8469	-1.23	1	1045.62	663.21	63.54	1	4.4	19.4	0	18.5	80.786	1.1	4.80349	17.4	75.9825	13.5	58.952	0.6	33.3333	1.2	66.6667	1.6	25.3968	4.7	74.6032	2.3	15.5	12.7	84.6667
34236	3A	4	1	8.55852	122.8	23.7	15.7163	-0.11	1	999.64	542.81	95.7	1	5.6	23.7	0	18.1	76.3713	1.1	4.64135	17	71.73	13.3	56.1181	0.6	33.3333	1.2	66.6667	1.9	29.6875	4.5	70.3125	3.1	19.9	12.5	80.1282
34237	3A	4	1	7.85489	113.6	19.7	15.2654	-0.21	1	1014.81	545.86	103.17	1	3.6	18.3	0	16.1	81.7259	1	5.07614	15.1	76.6497	11.8	59.8985	0.4	30.7692	0.9	69.2308	1.4	25	4.2	75	1.7	13.7	11	86.6142
34238	3A	4	1	9.99316	143.6	30.5	14.7908	-1.03	1	1034.21	635.26	91.93	1	6.3	20.6	0	24.2	79.3443	1.4	4.59016	22.9	75.082	17.7	58.0328	1	37.037	1.7	62.963	2.2	23.1579	7.3	76.8421	3.2	17.4	15.1	82.5137
34239	4A	2	0	9.07324	131.5	24.2	13.9947	-1.55	1	961.55	593.98	75.95	1	5.3	21.9	0	18.9	78.0992	1	4.13223	17.9	73.9669	13.8	57.0248	0.6	31.5789	1.3	68.4211	2.2	28.9474	5.4	71.0526	2.4	16.6	12.2	83.5616

## Sheet: Variable names
ID		ID number
GRADE		Grade
CLASS		Class
SEX		Sex	0=girls, 1= boys
AGE		Age
HEIGHT		Height
WEIGHT		Weight
BMI_t1		BMI
ZBMI		BMI-for-age z-score
ZBMI_kat		Weight status	1=normal weigth, 2=underweight, 3=overweight, 4=obese
PA_TIME		Time
SEDEN		Sedentary activity (min/day)
MVPA		Moderate-to-vigorous physical activity (min/day)
MVPA_Rec		Meeting moderate-to-vigorous physical activity standards	0=below standards, 1=meeting standards
BF_KG		Body fat (in kg)
BF_P		Body fat (in %)
BF_KAT30		High body fat
FFM_KG		Fat-free mass (in kg)
FFM_P		Fat-free mass (in %)
BM_KG		Bone mass (in kg)
BM_P		Bone mass (in %)
MM_KG		Muscle mass (in kg)
MM_P		Muscle mass (in %)
BW_KG		Body water (in kg)
BW_P		Body water (in %)
BF_ARMS_TOT_KG		Body fat (in kg) in arms
BF_ARMS_P		Body fat (in %) in arms
FFM_ARMS_TOT_KG		Fat-free mass (in kg) in arms
FFM_ARMS_P		Fat-free mass (in %) in arms
BF_LEGS_TOT_KG		Body fat (in kg) in legs
BF_LEGS_P		Body fat (in %) in legs
FFM_LEGS_TOT_KG		Fat-free mass (in kg) in legs
FFM_LEGS_P		Fat-free mass (in %) in legs
BF_TORSO_KG		Body fat (in kg) in trunk
BF_TORSO_P		Body fat (in %) in trunk
FFM_TORSO_KG		Fat-free mass (in kg) in trunk
FFM_TORSO_P		Fat-free mass (in %) in trunk

## Sheet: Syntax
*******************************************************************************************************************************************************
Descriptive statistics (including Table 1)
*******************************************************************************************************************************************************
Descriptive statistics:
DATASET ACTIVATE DataSet3.
DESCRIPTIVES VARIABLES=SEDEN MVPA BF_KG BF_P FFM_KG FFM_P BM_KG BM_P MM_KG MM_P BW_KG BW_P
BF_ARMS_TOT_KG BF_ARMS_P FFM_ARMS_TOT_KG FFM_ARMS_P BF_LEGS_TOT_KG BF_LEGS_P FFM_LEGS_TOT_KG
FFM_LEGS_P BF_TORSO_KG BF_TORSO_P FFM_TORSO_KG FFM_TORSO_P AGE HEIGHT WEIGHT BMI_t1
/STATISTICS=MEAN STDDEV MIN MAX KURTOSIS SKEWNESS.
FREQUENCIES VARIABLES=SEX ZBMI_kat BF_Kat30
/ORDER=ANALYSIS.
CROSSTABS
/TABLES=ZBMI_kat BY SEX
/FORMAT=AVALUE TABLES
/STATISTICS=CHISQ CC PHI
/CELLS=COUNT ROW COLUMN
/COUNT ROUND CELL.
CROSSTABS
/TABLES=BF_KAT30 BY SEX
/FORMAT=AVALUE TABLES
/STATISTICS=CHISQ CC PHI
/CELLS=COUNT ROW COLUMN
/COUNT ROUND CELL.
CROSSTABS
/TABLES=MVPA_Rec BY SEX
/FORMAT=AVALUE TABLES
/STATISTICS=CHISQ CC PHI
/CELLS=COUNT ROW COLUMN
/COUNT ROUND CELL.
EXAMINE VARIABLES=SEDEN MVPA BF_KG BF_P FFM_KG FFM_P BM_KG BM_P MM_KG MM_P BW_KG BW_P
BF_ARMS_TOT_KG BF_ARMS_P FFM_ARMS_TOT_KG FFM_ARMS_P BF_LEGS_TOT_KG BF_LEGS_P FFM_LEGS_TOT_KG
FFM_LEGS_P BF_TORSO_KG BF_TORSO_P FFM_TORSO_KG FFM_TORSO_P
/PLOT BOXPLOT STEMLEAF NPPLOT
/COMPARE GROUPS
/STATISTICS DESCRIPTIVES
/CINTERVAL 95
/MISSING LISTWISE
/NOTOTAL.
*******************************************************************************************************************************************************
Table 2: Prediction of body composition with MVPA and sedentary behavior, after controlling for children's age and sex
*******************************************************************************************************************************************************
MVPA: Mixed logistic regression
*Generalized Linear Mixed Models.
GENLINMIXED
/DATA_STRUCTURE SUBJECTS=CLASS
/FIELDS TARGET=ZBMI_kat TRIALS=NONE OFFSET=NONE
/TARGET_OPTIONS DISTRIBUTION=MULTINOMIAL LINK=LOGIT
/FIXED EFFECTS=AGE SEX PA_Time MVPA USE_INTERCEPT=TRUE
/BUILD_OPTIONS TARGET_CATEGORY_ORDER=DESCENDING INPUTS_CATEGORY_ORDER=ASCENDING
MAX_ITERATIONS=100 CONFIDENCE_LEVEL=95 DF_METHOD=RESIDUAL COVB=MODEL PCONVERGE=0.000001(ABSOLUTE)
SCORING=0 SINGULAR=0.000000000001
/EMMEANS_OPTIONS SCALE=ORIGINAL PADJUST=LSD.
*Generalized Linear Mixed Models.
GENLINMIXED
/DATA_STRUCTURE SUBJECTS=CLASS
/FIELDS TARGET=BF_kat30 TRIALS=NONE OFFSET=NONE
/TARGET_OPTIONS DISTRIBUTION=MULTINOMIAL LINK=LOGIT
/FIXED EFFECTS=AGE SEX PA_Time MVPA USE_INTERCEPT=TRUE
/BUILD_OPTIONS TARGET_CATEGORY_ORDER=DESCENDING INPUTS_CATEGORY_ORDER=ASCENDING
MAX_ITERATIONS=100 CONFIDENCE_LEVEL=95 DF_METHOD=RESIDUAL COVB=MODEL PCONVERGE=0.000001(ABSOLUTE)
SCORING=0 SINGULAR=0.000000000001
/EMMEANS_OPTIONS SCALE=ORIGINAL PADJUST=LSD.
MVPA: Mixed linear regression
*Generalized Linear Mixed Models.
GENLINMIXED
/DATA_STRUCTURE SUBJECTS=CLASS
/FIELDS TARGET=BF_P TRIALS=NONE OFFSET=NONE
/TARGET_OPTIONS DISTRIBUTION=NORMAL LINK=IDENTITY
/FIXED EFFECTS=AGE SEX PA_Time MVPA USE_INTERCEPT=TRUE
/BUILD_OPTIONS TARGET_CATEGORY_ORDER=DESCENDING INPUTS_CATEGORY_ORDER=ASCENDING
MAX_ITERATIONS=100 CONFIDENCE_LEVEL=95 DF_METHOD=RESIDUAL COVB=MODEL PCONVERGE=0.000001(ABSOLUTE)
SCORING=0 SINGULAR=0.000000000001
/EMMEANS_OPTIONS SCALE=ORIGINAL PADJUST=LSD.
*Generalized Linear Mixed Models.
GENLINMIXED
/DATA_STRUCTURE SUBJECTS=CLASS
/FIELDS TARGET=FFM_P TRIALS=NONE OFFSET=NONE
/TARGET_OPTIONS DISTRIBUTION=NORMAL LINK=IDENTITY
/FIXED EFFECTS=AGE SEX PA_Time MVPA USE_INTERCEPT=TRUE
/BUILD_OPTIONS TARGET_CATEGORY_ORDER=DESCENDING INPUTS_CATEGORY_ORDER=ASCENDING
MAX_ITERATIONS=100 CONFIDENCE_LEVEL=95 DF_METHOD=RESIDUAL COVB=MODEL PCONVERGE=0.000001(ABSOLUTE)
SCORING=0 SINGULAR=0.000000000001
/EMMEANS_OPTIONS SCALE=ORIGINAL PADJUST=LSD.
*Generalized Linear Mixed Models.
GENLINMIXED
/DATA_STRUCTURE SUBJECTS=CLASS
/FIELDS TARGET=BM_P TRIALS=NONE OFFSET=NONE
/TARGET_OPTIONS DISTRIBUTION=NORMAL LINK=IDENTITY
/FIXED EFFECTS=AGE SEX PA_Time MVPA USE_INTERCEPT=TRUE
/BUILD_OPTIONS TARGET_CATEGORY_ORDER=DESCENDING INPUTS_CATEGORY_ORDER=ASCENDING
MAX_ITERATIONS=100 CONFIDENCE_LEVEL=95 DF_METHOD=RESIDUAL COVB=MODEL PCONVERGE=0.000001(ABSOLUTE)
SCORING=0 SINGULAR=0.000000000001
/EMMEANS_OPTIONS SCALE=ORIGINAL PADJUST=LSD.
*Generalized Linear Mixed Models.
GENLINMIXED
/DATA_STRUCTURE SUBJECTS=CLASS
/FIELDS TARGET=MM_P TRIALS=NONE OFFSET=NONE
/TARGET_OPTIONS DISTRIBUTION=NORMAL LINK=IDENTITY
/FIXED EFFECTS=AGE SEX PA_Time MVPA USE_INTERCEPT=TRUE
/BUILD_OPTIONS TARGET_CATEGORY_ORDER=DESCENDING INPUTS_CATEGORY_ORDER=ASCENDING
MAX_ITERATIONS=100 CONFIDENCE_LEVEL=95 DF_METHOD=RESIDUAL COVB=MODEL PCONVERGE=0.000001(ABSOLUTE)
SCORING=0 SINGULAR=0.000000000001
/EMMEANS_OPTIONS SCALE=ORIGINAL PADJUST=LSD.
*Generalized Linear Mixed Models.
GENLINMIXED
/DATA_STRUCTURE SUBJECTS=CLASS
/FIELDS TARGET=BW_P TRIALS=NONE OFFSET=NONE
/TARGET_OPTIONS DISTRIBUTION=NORMAL LINK=IDENTITY
/FIXED EFFECTS=AGE SEX PA_Time MVPA USE_INTERCEPT=TRUE
/BUILD_OPTIONS TARGET_CATEGORY_ORDER=DESCENDING INPUTS_CATEGORY_ORDER=ASCENDING
MAX_ITERATIONS=100 CONFIDENCE_LEVEL=95 DF_METHOD=RESIDUAL COVB=MODEL PCONVERGE=0.000001(ABSOLUTE)
SCORING=0 SINGULAR=0.000000000001
/EMMEANS_OPTIONS SCALE=ORIGINAL PADJUST=LSD.
*Generalized Linear Mixed Models.
GENLINMIXED
/DATA_STRUCTURE SUBJECTS=CLASS
/FIELDS TARGET=BF_Arms_P TRIALS=NONE OFFSET=NONE
/TARGET_OPTIONS DISTRIBUTION=NORMAL LINK=IDENTITY
/FIXED EFFECTS=AGE SEX PA_Time MVPA USE_INTERCEPT=TRUE
/BUILD_OPTIONS TARGET_CATEGORY_ORDER=DESCENDING INPUTS_CATEGORY_ORDER=ASCENDING
MAX_ITERATIONS=100 CONFIDENCE_LEVEL=95 DF_METHOD=RESIDUAL COVB=MODEL PCONVERGE=0.000001(ABSOLUTE)
SCORING=0 SINGULAR=0.000000000001
/EMMEANS_OPTIONS SCALE=ORIGINAL PADJUST=LSD.
*Generalized Linear Mixed Models.
GENLINMIXED
/DATA_STRUCTURE SUBJECTS=CLASS
/FIELDS TARGET=FFM_Arms_P TRIALS=NONE OFFSET=NONE
/TARGET_OPTIONS DISTRIBUTION=NORMAL LINK=IDENTITY
/FIXED EFFECTS=AGE SEX PA_Time MVPA USE_INTERCEPT=TRUE
/BUILD_OPTIONS TARGET_CATEGORY_ORDER=DESCENDING INPUTS_CATEGORY_ORDER=ASCENDING
MAX_ITERATIONS=100 CONFIDENCE_LEVEL=95 DF_METHOD=RESIDUAL COVB=MODEL PCONVERGE=0.000001(ABSOLUTE)
SCORING=0 SINGULAR=0.000000000001
/EMMEANS_OPTIONS SCALE=ORIGINAL PADJUST=LSD.
*Generalized Linear Mixed Models.
GENLINMIXED
/DATA_STRUCTURE SUBJECTS=CLASS
/FIELDS TARGET=BF_legs_P TRIALS=NONE OFFSET=NONE
/TARGET_OPTIONS DISTRIBUTION=NORMAL LINK=IDENTITY
/FIXED EFFECTS=AGE SEX PA_Time MVPA USE_INTERCEPT=TRUE
/BUILD_OPTIONS TARGET_CATEGORY_ORDER=DESCENDING INPUTS_CATEGORY_ORDER=ASCENDING
MAX_ITERATIONS=100 CONFIDENCE_LEVEL=95 DF_METHOD=RESIDUAL COVB=MODEL PCONVERGE=0.000001(ABSOLUTE)
SCORING=0 SINGULAR=0.000000000001
/EMMEANS_OPTIONS SCALE=ORIGINAL PADJUST=LSD.
*Generalized Linear Mixed Models.
GENLINMIXED
/DATA_STRUCTURE SUBJECTS=CLASS
/FIELDS TARGET=FFM_legs_P TRIALS=NONE OFFSET=NONE
/TARGET_OPTIONS DISTRIBUTION=NORMAL LINK=IDENTITY
/FIXED EFFECTS=AGE SEX MVPA USE_INTERCEPT=TRUE
/BUILD_OPTIONS TARGET_CATEGORY_ORDER=DESCENDING INPUTS_CATEGORY_ORDER=ASCENDING
MAX_ITERATIONS=100 CONFIDENCE_LEVEL=95 DF_METHOD=RESIDUAL COVB=MODEL PCONVERGE=0.000001(ABSOLUTE)
SCORING=0 SINGULAR=0.000000000001
/EMMEANS_OPTIONS SCALE=ORIGINAL PADJUST=LSD.
*Generalized Linear Mixed Models.
GENLINMIXED
/DATA_STRUCTURE SUBJECTS=CLASS
/FIELDS TARGET=BF_torso_P TRIALS=NONE OFFSET=NONE
/TARGET_OPTIONS DISTRIBUTION=NORMAL LINK=IDENTITY
/FIXED EFFECTS=AGE SEX PA_Time MVPA USE_INTERCEPT=TRUE
/BUILD_OPTIONS TARGET_CATEGORY_ORDER=DESCENDING INPUTS_CATEGORY_ORDER=ASCENDING
MAX_ITERATIONS=100 CONFIDENCE_LEVEL=95 DF_METHOD=RESIDUAL COVB=MODEL PCONVERGE=0.000001(ABSOLUTE)
SCORING=0 SINGULAR=0.000000000001
/EMMEANS_OPTIONS SCALE=ORIGINAL PADJUST=LSD.
*Generalized Linear Mixed Models.
GENLINMIXED
/DATA_STRUCTURE SUBJECTS=CLASS
/FIELDS TARGET=FFM_torso_P TRIALS=NONE OFFSET=NONE
/TARGET_OPTIONS DISTRIBUTION=NORMAL LINK=IDENTITY
/FIXED EFFECTS=AGE SEX MVPA USE_INTERCEPT=TRUE
/BUILD_OPTIONS TARGET_CATEGORY_ORDER=DESCENDING INPUTS_CATEGORY_ORDER=ASCENDING
MAX_ITERATIONS=100 CONFIDENCE_LEVEL=95 DF_METHOD=RESIDUAL COVB=MODEL PCONVERGE=0.000001(ABSOLUTE)
SCORING=0 SINGULAR=0.000000000001
/EMMEANS_OPTIONS SCALE=ORIGINAL PADJUST=LSD.
Sedentary activity: Mixed logistic regression
*Generalized Linear Mixed Models.
GENLINMIXED
/DATA_STRUCTURE SUBJECTS=CLASS
/FIELDS TARGET=ZBMI_kat TRIALS=NONE OFFSET=NONE
/TARGET_OPTIONS DISTRIBUTION=MULTINOMIAL LINK=LOGIT
/FIXED EFFECTS=AGE SEX PA_Time SEDEN USE_INTERCEPT=TRUE
/BUILD_OPTIONS TARGET_CATEGORY_ORDER=DESCENDING INPUTS_CATEGORY_ORDER=ASCENDING
MAX_ITERATIONS=100 CONFIDENCE_LEVEL=95 DF_METHOD=RESIDUAL COVB=MODEL PCONVERGE=0.000001(ABSOLUTE)
SCORING=0 SINGULAR=0.000000000001
/EMMEANS_OPTIONS SCALE=ORIGINAL PADJUST=LSD.
*Generalized Linear Mixed Models.
GENLINMIXED
/DATA_STRUCTURE SUBJECTS=CLASS
/FIELDS TARGET=BF_kat30 TRIALS=NONE OFFSET=NONE
/TARGET_OPTIONS DISTRIBUTION=MULTINOMIAL LINK=LOGIT
/FIXED EFFECTS=AGE SEX PA_Time SEDEN USE_INTERCEPT=TRUE
/BUILD_OPTIONS TARGET_CATEGORY_ORDER=DESCENDING INPUTS_CATEGORY_ORDER=ASCENDING
MAX_ITERATIONS=100 CONFIDENCE_LEVEL=95 DF_METHOD=RESIDUAL COVB=MODEL PCONVERGE=0.000001(ABSOLUTE)
SCORING=0 SINGULAR=0.000000000001
/EMMEANS_OPTIONS SCALE=ORIGINAL PADJUST=LSD.
Sedentary activity: Mixed linear regression
*Generalized Linear Mixed Models.
GENLINMIXED
/DATA_STRUCTURE SUBJECTS=CLASS
/FIELDS TARGET=BF_P TRIALS=NONE OFFSET=NONE
/TARGET_OPTIONS DISTRIBUTION=NORMAL LINK=IDENTITY
/FIXED EFFECTS=AGE SEX PA_Time SEDEN USE_INTERCEPT=TRUE
/BUILD_OPTIONS TARGET_CATEGORY_ORDER=DESCENDING INPUTS_CATEGORY_ORDER=ASCENDING
MAX_ITERATIONS=100 CONFIDENCE_LEVEL=95 DF_METHOD=RESIDUAL COVB=MODEL PCONVERGE=0.000001(ABSOLUTE)
SCORING=0 SINGULAR=0.000000000001
/EMMEANS_OPTIONS SCALE=ORIGINAL PADJUST=LSD.
*Generalized Linear Mixed Models.
GENLINMIXED
/DATA_STRUCTURE SUBJECTS=CLASS
/FIELDS TARGET=FFM_P TRIALS=NONE OFFSET=NONE
/TARGET_OPTIONS DISTRIBUTION=NORMAL LINK=IDENTITY
/FIXED EFFECTS=AGE SEX PA_Time SEDEN USE_INTERCEPT=TRUE
/BUILD_OPTIONS TARGET_CATEGORY_ORDER=DESCENDING INPUTS_CATEGORY_ORDER=ASCENDING
MAX_ITERATIONS=100 CONFIDENCE_LEVEL=95 DF_METHOD=RESIDUAL COVB=MODEL PCONVERGE=0.000001(ABSOLUTE)
SCORING=0 SINGULAR=0.000000000001
/EMMEANS_OPTIONS SCALE=ORIGINAL PADJUST=LSD.
*Generalized Linear Mixed Models.
GENLINMIXED
/DATA_STRUCTURE SUBJECTS=CLASS
/FIELDS TARGET=BM_P TRIALS=NONE OFFSET=NONE
/TARGET_OPTIONS DISTRIBUTION=NORMAL LINK=IDENTITY
/FIXED EFFECTS=AGE SEX PA_Time SEDEN USE_INTERCEPT=TRUE
/BUILD_OPTIONS TARGET_CATEGORY_ORDER=DESCENDING INPUTS_CATEGORY_ORDER=ASCENDING
MAX_ITERATIONS=100 CONFIDENCE_LEVEL=95 DF_METHOD=RESIDUAL COVB=MODEL PCONVERGE=0.000001(ABSOLUTE)
SCORING=0 SINGULAR=0.000000000001
/EMMEANS_OPTIONS SCALE=ORIGINAL PADJUST=LSD.
*Generalized Linear Mixed Models.
GENLINMIXED
/DATA_STRUCTURE SUBJECTS=CLASS
/FIELDS TARGET=MM_P TRIALS=NONE OFFSET=NONE
/TARGET_OPTIONS DISTRIBUTION=NORMAL LINK=IDENTITY
/FIXED EFFECTS=AGE SEX PA_Time SEDEN USE_INTERCEPT=TRUE
/BUILD_OPTIONS TARGET_CATEGORY_ORDER=DESCENDING INPUTS_CATEGORY_ORDER=ASCENDING
MAX_ITERATIONS=100 CONFIDENCE_LEVEL=95 DF_METHOD=RESIDUAL COVB=MODEL PCONVERGE=0.000001(ABSOLUTE)
SCORING=0 SINGULAR=0.000000000001
/EMMEANS_OPTIONS SCALE=ORIGINAL PADJUST=LSD.
*Generalized Linear Mixed Models.
GENLINMIXED
/DATA_STRUCTURE SUBJECTS=CLASS
/FIELDS TARGET=BW_P TRIALS=NONE OFFSET=NONE
/TARGET_OPTIONS DISTRIBUTION=NORMAL LINK=IDENTITY
/FIXED EFFECTS=AGE SEX PA_Time SEDEN USE_INTERCEPT=TRUE
/BUILD_OPTIONS TARGET_CATEGORY_ORDER=DESCENDING INPUTS_CATEGORY_ORDER=ASCENDING
MAX_ITERATIONS=100 CONFIDENCE_LEVEL=95 DF_METHOD=RESIDUAL COVB=MODEL PCONVERGE=0.000001(ABSOLUTE)
SCORING=0 SINGULAR=0.000000000001
/EMMEANS_OPTIONS SCALE=ORIGINAL PADJUST=LSD.
*Generalized Linear Mixed Models.
GENLINMIXED
/DATA_STRUCTURE SUBJECTS=CLASS
/FIELDS TARGET=BF_Arms_P TRIALS=NONE OFFSET=NONE
/TARGET_OPTIONS DISTRIBUTION=NORMAL LINK=IDENTITY
/FIXED EFFECTS=AGE SEX PA_Time SEDEN USE_INTERCEPT=TRUE
/BUILD_OPTIONS TARGET_CATEGORY_ORDER=DESCENDING INPUTS_CATEGORY_ORDER=ASCENDING
MAX_ITERATIONS=100 CONFIDENCE_LEVEL=95 DF_METHOD=RESIDUAL COVB=MODEL PCONVERGE=0.000001(ABSOLUTE)
SCORING=0 SINGULAR=0.000000000001
/EMMEANS_OPTIONS SCALE=ORIGINAL PADJUST=LSD.
*Generalized Linear Mixed Models.
GENLINMIXED
/DATA_STRUCTURE SUBJECTS=CLASS
/FIELDS TARGET=FFM_Arms_P TRIALS=NONE OFFSET=NONE
/TARGET_OPTIONS DISTRIBUTION=NORMAL LINK=IDENTITY
/FIXED EFFECTS=AGE SEX SEDEN USE_INTERCEPT=TRUE
/BUILD_OPTIONS TARGET_CATEGORY_ORDER=DESCENDING INPUTS_CATEGORY_ORDER=ASCENDING
MAX_ITERATIONS=100 CONFIDENCE_LEVEL=95 DF_METHOD=RESIDUAL COVB=MODEL PCONVERGE=0.000001(ABSOLUTE)
SCORING=0 SINGULAR=0.000000000001
/EMMEANS_OPTIONS SCALE=ORIGINAL PADJUST=LSD.
*Generalized Linear Mixed Models.
GENLINMIXED
/DATA_STRUCTURE SUBJECTS=CLASS
/FIELDS TARGET=BF_legs_P TRIALS=NONE OFFSET=NONE
/TARGET_OPTIONS DISTRIBUTION=NORMAL LINK=IDENTITY
/FIXED EFFECTS=AGE SEX PA_Time SEDEN USE_INTERCEPT=TRUE
/BUILD_OPTIONS TARGET_CATEGORY_ORDER=DESCENDING INPUTS_CATEGORY_ORDER=ASCENDING
MAX_ITERATIONS=100 CONFIDENCE_LEVEL=95 DF_METHOD=RESIDUAL COVB=MODEL PCONVERGE=0.000001(ABSOLUTE)
SCORING=0 SINGULAR=0.000000000001
/EMMEANS_OPTIONS SCALE=ORIGINAL PADJUST=LSD.
*Generalized Linear Mixed Models.
GENLINMIXED
/DATA_STRUCTURE SUBJECTS=CLASS
/FIELDS TARGET=FFM_legs_P TRIALS=NONE OFFSET=NONE
/TARGET_OPTIONS DISTRIBUTION=NORMAL LINK=IDENTITY
/FIXED EFFECTS=AGE SEX SEDEN USE_INTERCEPT=TRUE
/BUILD_OPTIONS TARGET_CATEGORY_ORDER=DESCENDING INPUTS_CATEGORY_ORDER=ASCENDING
MAX_ITERATIONS=100 CONFIDENCE_LEVEL=95 DF_METHOD=RESIDUAL COVB=MODEL PCONVERGE=0.000001(ABSOLUTE)
SCORING=0 SINGULAR=0.000000000001
/EMMEANS_OPTIONS SCALE=ORIGINAL PADJUST=LSD.
*Generalized Linear Mixed Models.
GENLINMIXED
/DATA_STRUCTURE SUBJECTS=CLASS
/FIELDS TARGET=BF_torso_P TRIALS=NONE OFFSET=NONE
/TARGET_OPTIONS DISTRIBUTION=NORMAL LINK=IDENTITY
/FIXED EFFECTS=AGE SEX PA_Time SEDEN USE_INTERCEPT=TRUE
/BUILD_OPTIONS TARGET_CATEGORY_ORDER=DESCENDING INPUTS_CATEGORY_ORDER=ASCENDING
MAX_ITERATIONS=100 CONFIDENCE_LEVEL=95 DF_METHOD=RESIDUAL COVB=MODEL PCONVERGE=0.000001(ABSOLUTE)
SCORING=0 SINGULAR=0.000000000001
/EMMEANS_OPTIONS SCALE=ORIGINAL PADJUST=LSD.
*Generalized Linear Mixed Models.
GENLINMIXED
/DATA_STRUCTURE SUBJECTS=CLASS
/FIELDS TARGET=FFM_torso_P TRIALS=NONE OFFSET=NONE
/TARGET_OPTIONS DISTRIBUTION=NORMAL LINK=IDENTITY
/FIXED EFFECTS=AGE SEX SEDEN USE_INTERCEPT=TRUE
/BUILD_OPTIONS TARGET_CATEGORY_ORDER=DESCENDING INPUTS_CATEGORY_ORDER=ASCENDING
MAX_ITERATIONS=100 CONFIDENCE_LEVEL=95 DF_METHOD=RESIDUAL COVB=MODEL PCONVERGE=0.000001(ABSOLUTE)
SCORING=0 SINGULAR=0.000000000001
/EMMEANS_OPTIONS SCALE=ORIGINAL PADJUST=LSD.
*******************************************************************************************************************************************************
Table 3: Differences in body composition between children above vs. below MVPA standards, with sex as a moderator, after controlling for children's age
*******************************************************************************************************************************************************
UNIANOVA BF_P BY MVPA_Rec sex WITH AGE PA_time
/METHOD=SSTYPE(3)
/INTERCEPT=INCLUDE
/PRINT ETASQ DESCRIPTIVE
/CRITERIA=ALPHA(.05)
/DESIGN=AGE PA_time MVPA_Rec SEX MVPA_REC*SEX.
UNIANOVA FFM_P BY MVPA_Rec sex WITH AGE PA_time
/METHOD=SSTYPE(3)
/INTERCEPT=INCLUDE
/PRINT ETASQ DESCRIPTIVE
/CRITERIA=ALPHA(.05)
/DESIGN=AGE PA_time MVPA_Rec SEX MVPA_REC*SEX.
UNIANOVA BM_P BY MVPA_Rec sex WITH AGE PA_time
/METHOD=SSTYPE(3)
/INTERCEPT=INCLUDE
/PRINT ETASQ DESCRIPTIVE
/CRITERIA=ALPHA(.05)
/DESIGN=AGE PA_time MVPA_Rec SEX MVPA_REC*SEX.
UNIANOVA MM_P BY MVPA_Rec sex WITH AGE PA_time
/METHOD=SSTYPE(3)
/INTERCEPT=INCLUDE
/PRINT ETASQ DESCRIPTIVE
/CRITERIA=ALPHA(.05)
/DESIGN=AGE PA_time MVPA_Rec SEX MVPA_REC*SEX.
UNIANOVA BW_P BY MVPA_Rec sex WITH AGE PA_time
/METHOD=SSTYPE(3)
/INTERCEPT=INCLUDE
/PRINT ETASQ DESCRIPTIVE
/CRITERIA=ALPHA(.05)
/DESIGN=AGE PA_time MVPA_Rec SEX MVPA_REC*SEX.
UNIANOVA BF_arms_p BY MVPA_Rec sex WITH AGE PA_time
/METHOD=SSTYPE(3)
/INTERCEPT=INCLUDE
/PRINT ETASQ DESCRIPTIVE
/CRITERIA=ALPHA(.05)
/DESIGN=AGE PA_time MVPA_Rec SEX MVPA_REC*SEX.
UNIANOVA BF_legs_p BY MVPA_Rec sex WITH AGE PA_time
/METHOD=SSTYPE(3)
/INTERCEPT=INCLUDE
/PRINT ETASQ DESCRIPTIVE
/CRITERIA=ALPHA(.05)
/DESIGN=AGE PA_time MVPA_Rec SEX MVPA_REC*SEX.
UNIANOVA BF_torso_p BY MVPA_Rec sex WITH AGE PA_time
/METHOD=SSTYPE(3)
/INTERCEPT=INCLUDE
/PRINT ETASQ DESCRIPTIVE
/CRITERIA=ALPHA(.05)
/DESIGN=AGE PA_time MVPA_Rec SEX MVPA_REC*SEX.
